# Supplementary material for: The architecture of functional brain network modulated by driving under train running noise exposure
Source: PLoS One. 2024 Aug 15;19(8):e0306729. doi: 10.1371/journal.pone.0306729 (PMC11326564; doi:10.1371/journal.pone.0306729)
Supplement: S1 Dataset — (ZIP) [file pone.0306729.s001.zip]

Archive with 53 entries (37 files):
- S1 Dataset/50dB/
- S1 Dataset/50dB/alpha/
- S1 Dataset/50dB/alpha/0-1.txt
- S1 Dataset/50dB/alpha/50a┴-matrix .txt
- S1 Dataset/50dB/alpha/metrics.txt
- S1 Dataset/50dB/beta/
- S1 Dataset/50dB/beta/0-1.txt
- S1 Dataset/50dB/beta/50a┬-matrix.txt
- S1 Dataset/50dB/beta/metrics.txt
- S1 Dataset/50dB/theta/
- S1 Dataset/50dB/theta/0-1.txt
- S1 Dataset/50dB/theta/50a╚--matrix.txt
- S1 Dataset/50dB/theta/metrics.txt
- S1 Dataset/60dB/
- S1 Dataset/60dB/alpha/
- S1 Dataset/60dB/alpha/0-1.txt
- S1 Dataset/60dB/alpha/60a┴-matrix.txt
- S1 Dataset/60dB/alpha/metrics.txt
- S1 Dataset/60dB/beta/
- S1 Dataset/60dB/beta/0-1.txt
- S1 Dataset/60dB/beta/60a┬-matrix.txt
- S1 Dataset/60dB/beta/metrics.txt
- S1 Dataset/60dB/theta/
- S1 Dataset/60dB/theta/0-1.txt
- S1 Dataset/60dB/theta/60a╚-matrix.txt
- S1 Dataset/60dB/theta/metrics.txt
- S1 Dataset/70dB/
- S1 Dataset/70dB/alpha/
- S1 Dataset/70dB/alpha/0-1.txt
- S1 Dataset/70dB/alpha/70a┴-matrix.txt
- S1 Dataset/70dB/alpha/metrics.txt
- S1 Dataset/70dB/beta/
- S1 Dataset/70dB/beta/0-1.txt
- S1 Dataset/70dB/beta/70a┬-matrix.txt
- S1 Dataset/70dB/beta/metrics.txt
- S1 Dataset/70dB/theta/
- S1 Dataset/70dB/theta/0-1.txt
- S1 Dataset/70dB/theta/70a╚-matrix.txt
- S1 Dataset/70dB/theta/metrics.txt
- S1 Dataset/80dB/
- S1 Dataset/80dB/alpha/
- S1 Dataset/80dB/alpha/0-1.txt
- S1 Dataset/80dB/alpha/80a┴-matrix.txt
- S1 Dataset/80dB/alpha/metrics.txt
- S1 Dataset/80dB/beta/
- S1 Dataset/80dB/beta/0-1.txt
- S1 Dataset/80dB/beta/80a┬-matrix.txt
- S1 Dataset/80dB/beta/metrics.txt
- S1 Dataset/80dB/theta/
- S1 Dataset/80dB/theta/0-1.txt
- S1 Dataset/80dB/theta/80a╚-matrix.txt
- S1 Dataset/80dB/theta/metrics.txt
- S1 Dataset/RT.csv
