# Supplementary material for: The architecture of functional brain network modulated by driving under train running noise exposure
Source: PLoS One. 2024 Aug 15;19(8):e0306729. doi: 10.1371/journal.pone.0306729 (PMC11326564; doi:10.1371/journal.pone.0306729)
Supplement: S1 Dataset — (ZIP) [file pone.0306729.s001.zip › S1 Dataset/50dB/alpha/50a┴-matrix .txt]

1	2	3	4	5	6	7	8	9	10	11	12	13	14	15	16	17	18	19	20	21	22	23	24	25	26	27	28	29	30	31	32	33
0	0.3175	0.3526	0.2635	0.3273	0.2249	0.2692	0.3249	0.2301	0.2667	0.3235	0.2201	0.3499	0.2488	0.2801	0.2033	0.3097	0.2907	0.2997	0.3414	0.2181	0.3219	0.3655	0.2828	0.2995	0.331	0.3631	0.2658	0.2513	0.2826	0.0748	0.3226	0.2224
0.3175	0	0.2328	0.2895	0.2704	0.2151	0.2206	0.2854	0.249	0.2492	0.3272	0.2165	0.3535	0.2266	0.2597	0.1801	0.2821	0.3152	0.2307	0.3513	0.1661	0.3206	0.3088	0.277	0.2699	0.3463	0.3136	0.2761	0.2845	0.3154	0.1102	0.3474	0.2676
0.3526	0.2328	0	0.2832	0.2509	0.2126	0.2583	0.2659	0.2081	0.2509	0.1981	0.2304	0.3155	0.2916	0.296	0.2641	0.2919	0.1899	0.2063	0.33	0.1834	0.3447	0.2764	0.2664	0.2397	0.3621	0.2689	0.1852	0.3016	0.2441	0.1979	0.3425	0.1934
0.2635	0.2895	0.2832	0	0.3385	0.2488	0.3144	0.3963	0.2257	0.2338	0.3831	0.1684	0.3474	0.1919	0.2266	0.1508	0.3113	0.2528	0.305	0.2686	0.2224	0.2384	0.4154	0.2432	0.3378	0.2777	0.3511	0.325	0.2826	0.3187	0.137	0.3059	0.2587
0.3273	0.2704	0.2509	0.3385	0	0.215	0.3504	0.3403	0.2471	0.325	0.2504	0.2041	0.263	0.3053	0.3051	0.3055	0.3675	0.2462	0.2278	0.233	0.2026	0.2585	0.3302	0.2441	0.2856	0.3066	0.2661	0.1639	0.2875	0.3531	0.1978	0.3134	0.3044
0.2249	0.2151	0.2126	0.2488	0.215	0	0.3105	0.2535	0.2633	0.3225	0.2974	0.2373	0.2801	0.288	0.2721	0.2541	0.2791	0.1612	0.1787	0.2302	0.2087	0.2316	0.315	0.2279	0.3305	0.2896	0.2424	0.1886	0.2314	0.264	0.1542	0.2768	0.2136
0.2692	0.2206	0.2583	0.3144	0.3504	0.3105	0	0.2972	0.2055	0.2294	0.2965	0.2084	0.3201	0.1719	0.1973	0.2038	0.262	0.2907	0.25	0.2868	0.1727	0.2785	0.3807	0.1832	0.334	0.2801	0.3448	0.3441	0.2426	0.3182	0.2437	0.3743	0.256
0.3249	0.2854	0.2659	0.3963	0.3403	0.2535	0.2972	0	0.2459	0.2773	0.2254	0.218	0.2435	0.3512	0.3182	0.3634	0.3451	0.2215	0.2264	0.2526	0.1619	0.2272	0.3237	0.1554	0.334	0.2975	0.2487	0.2371	0.22	0.3219	0.3117	0.32	0.2848
0.2301	0.249	0.2081	0.2257	0.2471	0.2633	0.2055	0.2459	0	0.2623	0.2137	0.2296	0.2791	0.3153	0.2589	0.2734	0.2788	0.1935	0.1946	0.2685	0.1991	0.3018	0.293	0.2596	0.3197	0.2984	0.1972	0.2219	0.2299	0.1931	0.2247	0.269	0.1593
0.2667	0.2492	0.2509	0.2338	0.325	0.3225	0.2294	0.2773	0.2623	0	0.2306	0.2584	0.3034	0.224	0.2085	0.2512	0.2651	0.3113	0.2695	0.3252	0.2187	0.3068	0.3468	0.1727	0.3612	0.2819	0.3046	0.3698	0.2272	0.3229	0.3913	0.3061	0.2974
0.3235	0.3272	0.1981	0.3831	0.2504	0.2974	0.2965	0.2254	0.2137	0.2306	0	0.2783	0.2813	0.3067	0.2713	0.3127	0.3119	0.1876	0.2342	0.2729	0.1704	0.262	0.2716	0.1838	0.3276	0.3108	0.2573	0.2654	0.1919	0.3262	0.2733	0.3429	0.2913
0.2201	0.2165	0.2304	0.1684	0.2041	0.2373	0.2084	0.218	0.2296	0.2584	0.2783	0	0.2568	0.2156	0.2707	0.224	0.2885	0.2841	0.1831	0.2662	0.323	0.1986	0.2273	0.2658	0.2739	0.2112	0.2688	0.2941	0.1965	0.2719	0.2573	0.2759	0.2625
0.3499	0.3535	0.3155	0.3474	0.263	0.2801	0.3201	0.2435	0.2791	0.3034	0.2813	0.2568	0	0.2993	0.2731	0.3338	0.3492	0.2474	0.2235	0.2556	0.251	0.2545	0.2526	0.302	0.2811	0.3334	0.3539	0.2771	0.3028	0.3796	0.344	0.3583	0.3348
0.2488	0.2266	0.2916	0.1919	0.3053	0.288	0.1719	0.3512	0.3153	0.224	0.3067	0.2156	0.2993	0	0.2744	0.3454	0.2837	0.3769	0.2267	0.3128	0.1931	0.356	0.2981	0.2525	0.3241	0.3151	0.2627	0.3454	0.1788	0.2274	0.2962	0.186	0.2076
0.2801	0.2597	0.296	0.2266	0.3051	0.2721	0.1973	0.3182	0.2589	0.2085	0.2713	0.2707	0.2731	0.2744	0	0.302	0.2214	0.3318	0.2684	0.3405	0.2113	0.3503	0.3018	0.2691	0.3045	0.3102	0.3268	0.3391	0.2476	0.2515	0.2892	0.2181	0.2627
0.2033	0.1801	0.2641	0.1508	0.3055	0.2541	0.2038	0.3634	0.2734	0.2512	0.3127	0.224	0.3338	0.3454	0.302	0	0.2928	0.3312	0.2164	0.3117	0.2089	0.3317	0.2741	0.183	0.3569	0.2797	0.2525	0.3089	0.1999	0.2137	0.2287	0.2396	0.1993
0.3097	0.2821	0.2919	0.3113	0.3675	0.2791	0.262	0.3451	0.2788	0.2651	0.3119	0.2885	0.3492	0.2837	0.2214	0.2928	0	0.3502	0.3029	0.3548	0.2316	0.2962	0.3105	0.2283	0.3442	0.2075	0.3276	0.3774	0.2639	0.4164	0.4046	0.3025	0.3895
0.2907	0.3152	0.1899	0.2528	0.2462	0.1612	0.2907	0.2215	0.1935	0.3113	0.1876	0.2841	0.2474	0.3769	0.3318	0.3312	0.3502	0	0.2684	0.2602	0.242	0.3202	0.2203	0.1912	0.2757	0.3251	0.3016	0.2631	0.2387	0.3049	0.2979	0.3259	0.2787
0.2997	0.2307	0.2063	0.305	0.2278	0.1787	0.25	0.2264	0.1946	0.2695	0.2342	0.1831	0.2235	0.2267	0.2684	0.2164	0.3029	0.2684	0	0.2536	0.1843	0.2041	0.2758	0.1243	0.2967	0.1772	0.233	0.3439	0.2098	0.3476	0.3489	0.2453	0.3122
0.3414	0.3513	0.33	0.2686	0.233	0.2302	0.2868	0.2526	0.2685	0.3252	0.2729	0.2662	0.2556	0.3128	0.3405	0.3117	0.3548	0.2602	0.2536	0	0.1648	0.2908	0.2189	0.2959	0.0875	0.3589	0.3771	0.278	0.2757	0.3745	0.3321	0.3384	0.3339
0.2181	0.1661	0.1834	0.2224	0.2026	0.2087	0.1727	0.1619	0.1991	0.2187	0.1704	0.323	0.251	0.1931	0.2113	0.2089	0.2316	0.242	0.1843	0.1648	0	0.195	0.1912	0.2245	0.1976	0.1877	0.1688	0.2054	0.2236	0.2522	0.2453	0.2696	0.2406
0.3219	0.3206	0.3447	0.2384	0.2585	0.2316	0.2785	0.2272	0.3018	0.3068	0.262	0.1986	0.2545	0.356	0.3503	0.3317	0.2962	0.3202	0.2041	0.2908	0.195	0	0.1683	0.2836	0.2628	0.3803	0.336	0.297	0.2379	0.3646	0.3553	0.3199	0.3329
0.3655	0.3088	0.2764	0.4154	0.3302	0.315	0.3807	0.3237	0.293	0.3468	0.2716	0.2273	0.2526	0.2981	0.3018	0.2741	0.3105	0.2203	0.2758	0.2189	0.1912	0.1683	0	0.1838	0.2576	0.279	0.3732	0.3141	0.3222	0.4634	0.3583	0.4636	0.4297
0.2828	0.277	0.2664	0.2432	0.2441	0.2279	0.1832	0.1554	0.2596	0.1727	0.1838	0.2658	0.302	0.2525	0.2691	0.183	0.2283	0.1912	0.1243	0.2959	0.2245	0.2836	0.1838	0	0.2108	0.2563	0.2218	0.2155	0.1896	0.2236	0.2448	0.2426	0.2076
0.2995	0.2699	0.2397	0.3378	0.2856	0.3305	0.334	0.334	0.3197	0.3612	0.3276	0.2739	0.2811	0.3241	0.3045	0.3569	0.3442	0.2757	0.2967	0.0875	0.1976	0.2628	0.2576	0.2108	0	0.2627	0.247	0.2591	0.2954	0.4161	0.3855	0.431	0.4077
0.331	0.3463	0.3621	0.2777	0.3066	0.2896	0.2801	0.2975	0.2984	0.2819	0.3108	0.2112	0.3334	0.3151	0.3102	0.2797	0.2075	0.3251	0.1772	0.3589	0.1877	0.3803	0.279	0.2563	0.2627	0	0.3175	0.4082	0.2452	0.3591	0.4276	0.324	0.3471
0.3631	0.3136	0.2689	0.3511	0.2661	0.2424	0.3448	0.2487	0.1972	0.3046	0.2573	0.2688	0.3539	0.2627	0.3268	0.2525	0.3276	0.3016	0.233	0.3771	0.1688	0.336	0.3732	0.2218	0.247	0.3175	0	0.2122	0.2673	0.2847	0.302	0.4068	0.2722
0.2658	0.2761	0.1852	0.325	0.1639	0.1886	0.3441	0.2371	0.2219	0.3698	0.2654	0.2941	0.2771	0.3454	0.3391	0.3089	0.3774	0.2631	0.3439	0.278	0.2054	0.297	0.3141	0.2155	0.2591	0.4082	0.2122	0	0.3479	0.4431	0.3378	0.4884	0.3901
0.2513	0.2845	0.3016	0.2826	0.2875	0.2314	0.2426	0.22	0.2299	0.2272	0.1919	0.1965	0.3028	0.1788	0.2476	0.1999	0.2639	0.2387	0.2098	0.2757	0.2236	0.2379	0.3222	0.1896	0.2954	0.2452	0.2673	0.3479	0	0.2811	0.3218	0.3185	0.2714
0.2826	0.3154	0.2441	0.3187	0.3531	0.264	0.3182	0.3219	0.1931	0.3229	0.3262	0.2719	0.3796	0.2274	0.2515	0.2137	0.4164	0.3049	0.3476	0.3745	0.2522	0.3646	0.4634	0.2236	0.4161	0.3591	0.2847	0.4431	0.2811	0	0.4685	0.2947	0.2833
0.0748	0.1102	0.1979	0.137	0.1978	0.1542	0.2437	0.3117	0.2247	0.3913	0.2733	0.2573	0.344	0.2962	0.2892	0.2287	0.4046	0.2979	0.3489	0.3321	0.2453	0.3553	0.3583	0.2448	0.3855	0.4276	0.302	0.3378	0.3218	0.4685	0	0.4312	0.3841
0.3226	0.3474	0.3425	0.3059	0.3134	0.2768	0.3743	0.32	0.269	0.3061	0.3429	0.2759	0.3583	0.186	0.2181	0.2396	0.3025	0.3259	0.2453	0.3384	0.2696	0.3199	0.4636	0.2426	0.431	0.324	0.4068	0.4884	0.3185	0.2947	0.4312	0	0.3308
0.2224	0.2676	0.1934	0.2587	0.3044	0.2136	0.256	0.2848	0.1593	0.2974	0.2913	0.2625	0.3348	0.2076	0.2627	0.1993	0.3895	0.2787	0.3122	0.3339	0.2406	0.3329	0.4297	0.2076	0.4077	0.3471	0.2722	0.3901	0.2714	0.2833	0.3841	0.3308	0
