# Supplementary material for: The architecture of functional brain network modulated by driving under train running noise exposure
Source: PLoS One. 2024 Aug 15;19(8):e0306729. doi: 10.1371/journal.pone.0306729 (PMC11326564; doi:10.1371/journal.pone.0306729)
Supplement: S1 Dataset — (ZIP) [file pone.0306729.s001.zip › S1 Dataset/50dB/alpha/metrics.txt]

degree£º[(0, 11), (1, 6), (2, 5), (3, 8), (4, 8), (5, 2), (6, 7), (7, 10), (8, 0), (9, 8), (10, 6), (11, 1), (12, 12), (13, 6), (14, 5), (15, 6), (16, 11), (17, 7), (18, 3), (19, 12), (20, 1), (21, 12), (22, 12), (23, 0), (24, 13), (25, 12), (26, 10), (27, 13), (28, 3), (29, 14), (30, 14), (31, 16), (32, 10)]
clustering coefficient£º{0: 0.38181818181818183, 1: 0.4666666666666667, 2: 0.8, 3: 0.25, 4: 0.42857142857142855, 5: 1.0, 6: 0.38095238095238093, 7: 0.4, 8: 0, 9: 0.42857142857142855, 10: 0.3333333333333333, 11: 0, 12: 0.3181818181818182, 13: 0.4, 14: 0.3, 15: 0.4, 16: 0.36363636363636365, 17: 0.2857142857142857, 18: 1.0, 19: 0.36363636363636365, 20: 0, 21: 0.24242424242424243, 22: 0.3484848484848485, 23: 0, 24: 0.2692307692307692, 25: 0.5, 26: 0.37777777777777777, 27: 0.21794871794871795, 28: 0.6666666666666666, 29: 0.34065934065934067, 30: 0.43956043956043955, 31: 0.35, 32: 0.5111111111111111}
global efficiency£º0.5003156565656561
