# Supplementary material for: The architecture of functional brain network modulated by driving under train running noise exposure
Source: PLoS One. 2024 Aug 15;19(8):e0306729. doi: 10.1371/journal.pone.0306729 (PMC11326564; doi:10.1371/journal.pone.0306729)
Supplement: S1 Dataset — (ZIP) [file pone.0306729.s001.zip › S1 Dataset/50dB/beta/50a┬-matrix.txt]

1	2	3	4	5	6	7	8	9	10	11	12	13	14	15	16	17	18	19	20	21	22	23	24	25	26	27	28	29	30	31	32	33
0	0.2692	0.2661	0.2419	0.2225	0.1719	0.2403	0.224	0.1636	0.2331	0.2369	0.2205	0.2813	0.2301	0.2257	0.2456	0.2584	0.2615	0.225	0.2868	0.2079	0.2659	0.2657	0.2272	0.1924	0.2402	0.2055	0.2321	0.2515	0.1911	0.1403	0.216	0.1992
0.2692	0	0.2463	0.2993	0.2656	0.204	0.247	0.2599	0.1986	0.2373	0.2744	0.2283	0.2454	0.2296	0.2111	0.2432	0.2647	0.3213	0.2064	0.3304	0.2079	0.2963	0.2771	0.2845	0.1915	0.2684	0.2523	0.2767	0.2791	0.2381	0.1837	0.2383	0.249
0.2661	0.2463	0	0.2067	0.1707	0.174	0.2207	0.236	0.123	0.1879	0.1921	0.2031	0.2788	0.2055	0.2196	0.2655	0.2192	0.2485	0.1647	0.2849	0.1507	0.2884	0.2278	0.2543	0.1571	0.249	0.1909	0.1881	0.2772	0.1961	0.1787	0.2385	0.2191
0.2419	0.2993	0.2067	0	0.2628	0.1943	0.1916	0.2839	0.1297	0.2302	0.3011	0.1962	0.2587	0.137	0.1418	0.1927	0.2554	0.1809	0.2383	0.1759	0.1919	0.2007	0.328	0.1882	0.229	0.1579	0.2109	0.2535	0.2398	0.2058	0.1508	0.2133	0.2177
0.2225	0.2656	0.1707	0.2628	0	0.1647	0.2842	0.2324	0.1874	0.2428	0.1654	0.1903	0.2016	0.1992	0.2203	0.2746	0.2825	0.185	0.2089	0.1441	0.1206	0.1428	0.2528	0.1864	0.1298	0.1822	0.1709	0.1173	0.2541	0.2907	0.2273	0.2827	0.3072
0.1719	0.204	0.174	0.1943	0.1647	0	0.2424	0.1851	0.1439	0.2675	0.1802	0.1802	0.1388	0.2065	0.1852	0.2332	0.1695	0.0935	0.1596	0.1439	0.1428	0.179	0.1965	0.2218	0.1807	0.23	0.1855	0.1622	0.2294	0.2366	0.1513	0.2602	0.2481
0.2403	0.247	0.2207	0.1916	0.2842	0.2424	0	0.3003	0.1395	0.2606	0.2288	0.2445	0.2347	0.16	0.1214	0.2026	0.2216	0.2272	0.237	0.232	0.2023	0.2156	0.2848	0.2239	0.221	0.2147	0.292	0.2908	0.2226	0.299	0.232	0.3306	0.2999
0.224	0.2599	0.236	0.2839	0.2324	0.1851	0.3003	0	0.19	0.1938	0.1139	0.1794	0.1431	0.217	0.2071	0.2761	0.2397	0.1759	0.2231	0.1573	0.121	0.1325	0.2263	0.1881	0.1705	0.1882	0.2392	0.1679	0.2618	0.3013	0.2621	0.2902	0.2979
0.1636	0.1986	0.123	0.1297	0.1874	0.1439	0.1395	0.19	0	0.1849	0.1782	0.1646	0.151	0.2235	0.1993	0.2096	0.2302	0.1404	0.2117	0.1688	0.1931	0.2111	0.2352	0.2312	0.2215	0.2755	0.1825	0.1968	0.2571	0.1357	0.2025	0.1819	0.1575
0.2331	0.2373	0.1879	0.2302	0.2428	0.2675	0.2606	0.1938	0.1849	0	0.1948	0.2291	0.2186	0.1359	0.1221	0.1824	0.2268	0.2907	0.2708	0.3014	0.2001	0.2738	0.278	0.1922	0.2978	0.254	0.1739	0.3176	0.2337	0.228	0.3258	0.2414	0.239
0.2369	0.2744	0.1921	0.3011	0.1654	0.1802	0.2288	0.1139	0.1782	0.1948	0	0.175	0.1733	0.2403	0.2246	0.3061	0.2757	0.2022	0.2672	0.1797	0.146	0.1784	0.262	0.192	0.271	0.2376	0.2024	0.1885	0.2317	0.2711	0.2156	0.2823	0.284
0.2205	0.2283	0.2031	0.1962	0.1903	0.1802	0.2445	0.1794	0.1646	0.2291	0.175	0	0.2644	0.1459	0.1924	0.154	0.2157	0.2296	0.2283	0.2438	0.2782	0.1825	0.2141	0.1681	0.2548	0.1668	0.2555	0.2518	0.1081	0.2272	0.2157	0.2043	0.245
0.2813	0.2454	0.2788	0.2587	0.2016	0.1388	0.2347	0.1431	0.151	0.2186	0.1733	0.2644	0	0.209	0.1876	0.2465	0.2396	0.2474	0.227	0.2782	0.2643	0.249	0.2555	0.2873	0.2122	0.2884	0.2455	0.189	0.2848	0.2507	0.1927	0.2725	0.257
0.2301	0.2296	0.2055	0.137	0.1992	0.2065	0.16	0.217	0.2235	0.1359	0.2403	0.1459	0.209	0	0.2046	0.2004	0.1838	0.2913	0.2076	0.2766	0.2076	0.2815	0.2605	0.2371	0.2552	0.3188	0.1831	0.3059	0.2009	0.146	0.2616	0.0945	0.1697
0.2257	0.2111	0.2196	0.1418	0.2203	0.1852	0.1214	0.2071	0.1993	0.1221	0.2246	0.1924	0.1876	0.2046	0	0.2019	0.1524	0.2825	0.2069	0.2794	0.2337	0.2675	0.2279	0.2431	0.2594	0.28	0.2127	0.2755	0.2681	0.1666	0.2952	0.1174	0.1822
0.2456	0.2432	0.2655	0.1927	0.2746	0.2332	0.2026	0.2761	0.2096	0.1824	0.3061	0.154	0.2465	0.2004	0.2019	0	0.2181	0.2605	0.2154	0.2685	0.1698	0.2674	0.2885	0.1536	0.2639	0.2923	0.2487	0.2959	0.1974	0.1155	0.2205	0.1395	0.1285
0.2584	0.2647	0.2192	0.2554	0.2825	0.1695	0.2216	0.2397	0.2302	0.2268	0.2757	0.2157	0.2396	0.1838	0.1524	0.2181	0	0.2883	0.2277	0.2523	0.2024	0.2027	0.2872	0.2041	0.3044	0.1616	0.177	0.3491	0.2073	0.2558	0.3246	0.1926	0.2585
0.2615	0.3213	0.2485	0.1809	0.185	0.0935	0.2272	0.1759	0.1404	0.2907	0.2022	0.2296	0.2474	0.2913	0.2825	0.2605	0.2883	0	0.2358	0.1955	0.1656	0.2666	0.2606	0.209	0.2369	0.298	0.274	0.2107	0.2188	0.2283	0.2274	0.2321	0.2346
0.225	0.2064	0.1647	0.2383	0.2089	0.1596	0.237	0.2231	0.2117	0.2708	0.2672	0.2283	0.227	0.2076	0.2069	0.2154	0.2277	0.2358	0	0.212	0.1757	0.1421	0.2199	0.1834	0.219	0.1783	0.19	0.3228	0.2026	0.2712	0.2809	0.2295	0.2661
0.2868	0.3304	0.2849	0.1759	0.1441	0.1439	0.232	0.1573	0.1688	0.3014	0.1797	0.2438	0.2782	0.2766	0.2794	0.2685	0.2523	0.1955	0.212	0	0.1767	0.2707	0.1824	0.318	0.1249	0.3247	0.2533	0.21	0.2246	0.2847	0.2566	0.2524	0.2871
0.2079	0.2079	0.1507	0.1919	0.1206	0.1428	0.2023	0.121	0.1931	0.2001	0.146	0.2782	0.2643	0.2076	0.2337	0.1698	0.2024	0.1656	0.1757	0.1767	0	0.2118	0.1659	0.1493	0.1895	0.1677	0.1445	0.1683	0.1366	0.1815	0.188	0.1714	0.1657
0.2659	0.2963	0.2884	0.2007	0.1428	0.179	0.2156	0.1325	0.2111	0.2738	0.1784	0.1825	0.249	0.2815	0.2675	0.2674	0.2027	0.2666	0.1421	0.2707	0.2118	0	0.1711	0.2624	0.2395	0.2637	0.1988	0.226	0.1633	0.2776	0.2735	0.2264	0.2856
0.2657	0.2771	0.2278	0.328	0.2528	0.1965	0.2848	0.2263	0.2352	0.278	0.262	0.2141	0.2555	0.2605	0.2279	0.2885	0.2872	0.2606	0.2199	0.1824	0.1659	0.1711	0	0.1801	0.2169	0.2345	0.2568	0.2823	0.2499	0.2759	0.2235	0.3196	0.2725
0.2272	0.2845	0.2543	0.1882	0.1864	0.2218	0.2239	0.1881	0.2312	0.1922	0.192	0.1681	0.2873	0.2371	0.2431	0.1536	0.2041	0.209	0.1834	0.318	0.1493	0.2624	0.1801	0	0.207	0.2519	0.225	0.2105	0.1252	0.1503	0.2304	0.1824	0.1572
0.1924	0.1915	0.1571	0.229	0.1298	0.1807	0.221	0.1705	0.2215	0.2978	0.271	0.2548	0.2122	0.2552	0.2594	0.2639	0.3044	0.2369	0.219	0.1249	0.1895	0.2395	0.2169	0.207	0	0.3122	0.17	0.1548	0.2413	0.3255	0.2498	0.3066	0.3195
0.2402	0.2684	0.249	0.1579	0.1822	0.23	0.2147	0.1882	0.2755	0.254	0.2376	0.1668	0.2884	0.3188	0.28	0.2923	0.1616	0.298	0.1783	0.3247	0.1677	0.2637	0.2345	0.2519	0.3122	0	0.2102	0.3283	0.1716	0.236	0.3434	0.1886	0.2363
0.2055	0.2523	0.1909	0.2109	0.1709	0.1855	0.292	0.2392	0.1825	0.1739	0.2024	0.2555	0.2455	0.1831	0.2127	0.2487	0.177	0.274	0.19	0.2533	0.1445	0.1988	0.2568	0.225	0.17	0.2102	0	0.2031	0.2705	0.2432	0.2073	0.245	0.2625
0.2321	0.2767	0.1881	0.2535	0.1173	0.1622	0.2908	0.1679	0.1968	0.3176	0.1885	0.2518	0.189	0.3059	0.2755	0.2959	0.3491	0.2107	0.3228	0.21	0.1683	0.226	0.2823	0.2105	0.1548	0.3283	0.2031	0	0.3026	0.2752	0.1735	0.3471	0.3004
0.2515	0.2791	0.2772	0.2398	0.2541	0.2294	0.2226	0.2618	0.2571	0.2337	0.2317	0.1081	0.2848	0.2009	0.2681	0.1974	0.2073	0.2188	0.2026	0.2246	0.1366	0.1633	0.2499	0.1252	0.2413	0.1716	0.2705	0.3026	0	0.2144	0.2852	0.2681	0.2157
0.1911	0.2381	0.1961	0.2058	0.2907	0.2366	0.299	0.3013	0.1357	0.228	0.2711	0.2272	0.2507	0.146	0.1666	0.1155	0.2558	0.2283	0.2712	0.2847	0.1815	0.2776	0.2759	0.1503	0.3255	0.236	0.2432	0.2752	0.2144	0	0.2717	0.2611	0.2514
0.1403	0.1837	0.1787	0.1508	0.2273	0.1513	0.232	0.2621	0.2025	0.3258	0.2156	0.2157	0.1927	0.2616	0.2952	0.2205	0.3246	0.2274	0.2809	0.2566	0.188	0.2735	0.2235	0.2304	0.2498	0.3434	0.2073	0.1735	0.2852	0.2717	0	0.3023	0.3379
0.216	0.2383	0.2385	0.2133	0.2827	0.2602	0.3306	0.2902	0.1819	0.2414	0.2823	0.2043	0.2725	0.0945	0.1174	0.1395	0.1926	0.2321	0.2295	0.2524	0.1714	0.2264	0.3196	0.1824	0.3066	0.1886	0.245	0.3471	0.2681	0.2611	0.3023	0	0.282
0.1992	0.249	0.2191	0.2177	0.3072	0.2481	0.2999	0.2979	0.1575	0.239	0.284	0.245	0.257	0.1697	0.1822	0.1285	0.2585	0.2346	0.2661	0.2871	0.1657	0.2856	0.2725	0.1572	0.3195	0.2363	0.2625	0.3004	0.2157	0.2514	0.3379	0.282	0
