# Supplementary material for: The architecture of functional brain network modulated by driving under train running noise exposure
Source: PLoS One. 2024 Aug 15;19(8):e0306729. doi: 10.1371/journal.pone.0306729 (PMC11326564; doi:10.1371/journal.pone.0306729)
Supplement: S1 Dataset — (ZIP) [file pone.0306729.s001.zip › S1 Dataset/50dB/beta/metrics.txt]

degree£º[(0, 2), (1, 5), (2, 2), (3, 4), (4, 5), (5, 0), (6, 8), (7, 5), (8, 0), (9, 5), (10, 4), (11, 0), (12, 4), (13, 4), (14, 3), (15, 4), (16, 6), (17, 6), (18, 2), (19, 8), (20, 0), (21, 4), (22, 6), (23, 3), (24, 6), (25, 9), (26, 1), (27, 11), (28, 3), (29, 5), (30, 8), (31, 9), (32, 10)]
clustering coefficient£º{0: 0, 1: 0.1, 2: 0, 3: 0, 4: 0.4, 5: 0, 6: 0.39285714285714285, 7: 0.4, 8: 0, 9: 0, 10: 0.16666666666666666, 11: 0, 12: 0, 13: 0.3333333333333333, 14: 0.6666666666666666, 15: 0.3333333333333333, 16: 0.06666666666666667, 17: 0.13333333333333333, 18: 0, 19: 0.03571428571428571, 20: 0, 21: 0, 22: 0.3333333333333333, 23: 0.3333333333333333, 24: 0.06666666666666667, 25: 0.1388888888888889, 26: 0, 27: 0.16363636363636364, 28: 0, 29: 0.2, 30: 0.07142857142857142, 31: 0.3333333333333333, 32: 0.2222222222222222}
global efficiency£º0.40593434343434254
