# Supplementary material for: The architecture of functional brain network modulated by driving under train running noise exposure
Source: PLoS One. 2024 Aug 15;19(8):e0306729. doi: 10.1371/journal.pone.0306729 (PMC11326564; doi:10.1371/journal.pone.0306729)
Supplement: S1 Dataset — (ZIP) [file pone.0306729.s001.zip › S1 Dataset/50dB/theta/50a╚--matrix.txt]

1	2	3	4	5	6	7	8	9	10	11	12	13	14	15	16	17	18	19	20	21	22	23	24	25	26	27	28	29	30	31	32	33
0	0.3803	0.3863	0.3251	0.4721	0.3514	0.3642	0.464	0.3339	0.3504	0.3848	0.3009	0.3327	0.3532	0.3538	0.2631	0.4291	0.3499	0.3726	0.4295	0.2981	0.4224	0.3931	0.3632	0.3989	0.3298	0.4434	0.2843	0.3642	0.3084	0.2442	0.3377	0.2008
0.3803	0	0.2901	0.4048	0.4159	0.3266	0.2953	0.4066	0.2852	0.1981	0.3248	0.2657	0.2399	0.2372	0.2712	0.2244	0.3107	0.2769	0.3182	0.3708	0.2498	0.3807	0.3663	0.3192	0.3557	0.3431	0.3925	0.3019	0.4019	0.2546	0.2172	0.302	0.2673
0.3863	0.2901	0	0.3701	0.3557	0.3613	0.391	0.342	0.3323	0.3619	0.2328	0.3471	0.3925	0.3677	0.3695	0.2945	0.3863	0.2057	0.3268	0.3969	0.3532	0.3907	0.3781	0.2703	0.424	0.3495	0.3832	0.2373	0.3939	0.2615	0.2843	0.3486	0.1429
0.3251	0.4048	0.3701	0	0.3801	0.2979	0.4519	0.3683	0.3691	0.3987	0.4023	0.2519	0.3503	0.3664	0.3739	0.23	0.4227	0.356	0.3095	0.3825	0.2866	0.3677	0.3703	0.4009	0.3283	0.325	0.3777	0.261	0.4301	0.3252	0.2768	0.2784	0.2436
0.4721	0.4159	0.3557	0.3801	0	0.3652	0.3915	0.3698	0.3725	0.4341	0.4111	0.2896	0.3481	0.3899	0.3942	0.3409	0.4434	0.3692	0.2241	0.4124	0.3551	0.4348	0.3739	0.3624	0.4513	0.3963	0.3144	0.2603	0.3075	0.3239	0.312	0.2524	0.2417
0.3514	0.3266	0.3613	0.2979	0.3652	0	0.3438	0.2928	0.3765	0.4577	0.4656	0.296	0.3352	0.4294	0.4217	0.2641	0.4402	0.3951	0.2371	0.3596	0.3121	0.3543	0.3447	0.3622	0.3189	0.3363	0.2811	0.2141	0.3553	0.3121	0.3617	0.2138	0.2808
0.3642	0.2953	0.391	0.4519	0.3915	0.3438	0	0.2217	0.3466	0.3128	0.3656	0.2955	0.3555	0.3597	0.39	0.3079	0.354	0.352	0.2694	0.3495	0.2641	0.3512	0.3563	0.3833	0.3113	0.3861	0.3211	0.1816	0.4264	0.2478	0.3033	0.2583	0.2085
0.464	0.4066	0.342	0.3683	0.3698	0.2928	0.2217	0	0.3175	0.3444	0.3548	0.2684	0.2848	0.372	0.3379	0.3404	0.438	0.3088	0.2452	0.392	0.3166	0.3747	0.3902	0.3114	0.4137	0.41	0.3229	0.1671	0.296	0.2369	0.3358	0.2314	0.1749
0.3339	0.2852	0.3323	0.3691	0.3725	0.3765	0.3466	0.3175	0	0.4471	0.2424	0.2663	0.2655	0.4248	0.3717	0.2742	0.4663	0.3205	0.2717	0.3579	0.2975	0.332	0.3407	0.3865	0.268	0.3226	0.2728	0.1679	0.3391	0.281	0.3118	0.383	0.257
0.3504	0.1981	0.3619	0.3987	0.4341	0.4577	0.3128	0.3444	0.4471	0	0.2069	0.3381	0.2965	0.3512	0.3753	0.3474	0.3173	0.3361	0.2305	0.3361	0.3037	0.2918	0.2865	0.304	0.3414	0.3885	0.3015	0.3037	0.2782	0.2636	0.3308	0.2809	0.2352
0.3848	0.3248	0.2328	0.4023	0.4111	0.4656	0.3656	0.3548	0.2424	0.2069	0	0.2996	0.3712	0.3454	0.2995	0.3039	0.3256	0.2412	0.2117	0.3896	0.3461	0.3405	0.2493	0.1587	0.3546	0.3425	0.365	0.2457	0.3305	0.2007	0.2099	0.3283	0.1272
0.3009	0.2657	0.3471	0.2519	0.2896	0.296	0.2955	0.2684	0.2663	0.3381	0.2996	0	0.2549	0.2489	0.3781	0.2662	0.3338	0.3054	0.2893	0.2024	0.3812	0.171	0.25	0.2256	0.3406	0.3119	0.2566	0.3594	0.3414	0.3136	0.3976	0.2993	0.2975
0.3327	0.2399	0.3925	0.3503	0.3481	0.3352	0.3555	0.2848	0.2655	0.2965	0.3712	0.2549	0	0.3296	0.3406	0.3561	0.3781	0.3523	0.384	0.3001	0.4091	0.263	0.3045	0.3285	0.3782	0.3454	0.349	0.245	0.3606	0.3048	0.351	0.2661	0.2866
0.3532	0.2372	0.3677	0.3664	0.3899	0.4294	0.3597	0.372	0.4248	0.3512	0.3454	0.2489	0.3296	0	0.335	0.3096	0.4068	0.4305	0.2973	0.3595	0.3175	0.3688	0.2231	0.3638	0.3798	0.2986	0.248	0.2087	0.3261	0.251	0.2525	0.3499	0.3085
0.3538	0.2712	0.3695	0.3739	0.3942	0.4217	0.39	0.3379	0.3717	0.3753	0.2995	0.3781	0.3406	0.335	0	0.2934	0.3009	0.3023	0.3635	0.3557	0.2757	0.3414	0.2125	0.3674	0.2695	0.3249	0.3658	0.2266	0.3438	0.2951	0.2253	0.3851	0.3427
0.2631	0.2244	0.2945	0.23	0.3409	0.2641	0.3079	0.3404	0.2742	0.3474	0.3039	0.2662	0.3561	0.3096	0.2934	0	0.3753	0.4144	0.2178	0.3728	0.2641	0.3335	0.2242	0.3944	0.3648	0.2894	0.1688	0.1793	0.3295	0.2541	0.215	0.3507	0.2568
0.4291	0.3107	0.3863	0.4227	0.4434	0.4402	0.354	0.438	0.4663	0.3173	0.3256	0.3338	0.3781	0.4068	0.3009	0.3753	0	0.2935	0.4196	0.3715	0.2619	0.3066	0.3116	0.3981	0.3357	0.361	0.4971	0.3403	0.2816	0.4224	0.4696	0.4074	0.3278
0.3499	0.2769	0.2057	0.356	0.3692	0.3951	0.352	0.3088	0.3205	0.3361	0.2412	0.3054	0.3523	0.4305	0.3023	0.4144	0.2935	0	0.3145	0.4133	0.2857	0.3604	0.2346	0.225	0.3365	0.3121	0.2702	0.264	0.3263	0.2976	0.3061	0.3152	0.2654
0.3726	0.3182	0.3268	0.3095	0.2241	0.2371	0.2694	0.2452	0.2717	0.2305	0.2117	0.2893	0.384	0.2973	0.3635	0.2178	0.4196	0.3145	0	0.3769	0.347	0.3977	0.4268	0.1723	0.3701	0.3489	0.3447	0.3091	0.2658	0.2792	0.2627	0.2433	0.2056
0.4295	0.3708	0.3969	0.3825	0.4124	0.3596	0.3495	0.392	0.3579	0.3361	0.3896	0.2024	0.3001	0.3595	0.3557	0.3728	0.3715	0.4133	0.3769	0	0.3076	0.3635	0.3004	0.2929	0.2402	0.3495	0.3921	0.2912	0.2849	0.2581	0.3425	0.2903	0.2765
0.2981	0.2498	0.3532	0.2866	0.3551	0.3121	0.2641	0.3166	0.2975	0.3037	0.3461	0.3812	0.4091	0.3175	0.2757	0.2641	0.2619	0.2857	0.347	0.3076	0	0.2589	0.3372	0.34	0.3518	0.2351	0.286	0.3228	0.2366	0.3436	0.4039	0.3588	0.3208
0.4224	0.3807	0.3907	0.3677	0.4348	0.3543	0.3512	0.3747	0.332	0.2918	0.3405	0.171	0.263	0.3688	0.3414	0.3335	0.3066	0.3604	0.3977	0.3635	0.2589	0	0.2186	0.3499	0.298	0.3933	0.4162	0.2506	0.2528	0.2725	0.2592	0.2879	0.2629
0.3931	0.3663	0.3781	0.3703	0.3739	0.3447	0.3563	0.3902	0.3407	0.2865	0.2493	0.25	0.3045	0.2231	0.2125	0.2242	0.3116	0.2346	0.4268	0.3004	0.3372	0.2186	0	0.2934	0.3144	0.3493	0.4513	0.3394	0.3178	0.4194	0.4178	0.3811	0.3465
0.3632	0.3192	0.2703	0.4009	0.3624	0.3622	0.3833	0.3114	0.3865	0.304	0.1587	0.2256	0.3285	0.3638	0.3674	0.3944	0.3981	0.225	0.1723	0.2929	0.34	0.3499	0.2934	0	0.2818	0.3129	0.2828	0.2913	0.1976	0.4084	0.371	0.355	0.3845
0.3989	0.3557	0.424	0.3283	0.4513	0.3189	0.3113	0.4137	0.268	0.3414	0.3546	0.3406	0.3782	0.3798	0.2695	0.3648	0.3357	0.3365	0.3701	0.2402	0.3518	0.298	0.3144	0.2818	0	0.1894	0.4109	0.375	0.3741	0.3488	0.4335	0.3515	0.3255
0.3298	0.3431	0.3495	0.325	0.3963	0.3363	0.3861	0.41	0.3226	0.3885	0.3425	0.3119	0.3454	0.2986	0.3249	0.2894	0.361	0.3121	0.3489	0.3495	0.2351	0.3933	0.3493	0.3129	0.1894	0	0.3267	0.1922	0.3287	0.3634	0.37	0.3702	0.359
0.4434	0.3925	0.3832	0.3777	0.3144	0.2811	0.3211	0.3229	0.2728	0.3015	0.365	0.2566	0.349	0.248	0.3658	0.1688	0.4971	0.2702	0.3447	0.3921	0.286	0.4162	0.4513	0.2828	0.4109	0.3267	0	0.2745	0.2341	0.3121	0.4726	0.3867	0.3329
0.2843	0.3019	0.2373	0.261	0.2603	0.2141	0.1816	0.1671	0.1679	0.3037	0.2457	0.3594	0.245	0.2087	0.2266	0.1793	0.3403	0.264	0.3091	0.2912	0.3228	0.2506	0.3394	0.2913	0.375	0.1922	0.2745	0	0.2697	0.3514	0.3456	0.359	0.2814
0.3642	0.4019	0.3939	0.4301	0.3075	0.3553	0.4264	0.296	0.3391	0.2782	0.3305	0.3414	0.3606	0.3261	0.3438	0.3295	0.2816	0.3263	0.2658	0.2849	0.2366	0.2528	0.3178	0.1976	0.3741	0.3287	0.2341	0.2697	0	0.4654	0.4726	0.4521	0.4511
0.3084	0.2546	0.2615	0.3252	0.3239	0.3121	0.2478	0.2369	0.281	0.2636	0.2007	0.3136	0.3048	0.251	0.2951	0.2541	0.4224	0.2976	0.2792	0.2581	0.3436	0.2725	0.4194	0.4084	0.3488	0.3634	0.3121	0.3514	0.4654	0	0.4566	0.3472	0.2932
0.2442	0.2172	0.2843	0.2768	0.312	0.3617	0.3033	0.3358	0.3118	0.3308	0.2099	0.3976	0.351	0.2525	0.2253	0.215	0.4696	0.3061	0.2627	0.3425	0.4039	0.2592	0.4178	0.371	0.4335	0.37	0.4726	0.3456	0.4726	0.4566	0	0.4786	0.3585
0.3377	0.302	0.3486	0.2784	0.2524	0.2138	0.2583	0.2314	0.383	0.2809	0.3283	0.2993	0.2661	0.3499	0.3851	0.3507	0.4074	0.3152	0.2433	0.2903	0.3588	0.2879	0.3811	0.355	0.3515	0.3702	0.3867	0.359	0.4521	0.3472	0.4786	0	0.373
0.2008	0.2673	0.1429	0.2436	0.2417	0.2808	0.2085	0.1749	0.257	0.2352	0.1272	0.2975	0.2866	0.3085	0.3427	0.2568	0.3278	0.2654	0.2056	0.2765	0.3208	0.2629	0.3465	0.3845	0.3255	0.359	0.3329	0.2814	0.4511	0.2932	0.3585	0.373	0
