# Supplementary material for: The architecture of functional brain network modulated by driving under train running noise exposure
Source: PLoS One. 2024 Aug 15;19(8):e0306729. doi: 10.1371/journal.pone.0306729 (PMC11326564; doi:10.1371/journal.pone.0306729)
Supplement: S1 Dataset — (ZIP) [file pone.0306729.s001.zip › S1 Dataset/50dB/theta/metrics.txt]

degree£º[(0, 19), (1, 10), (2, 17), (3, 19), (4, 21), (5, 15), (6, 15), (7, 12), (8, 10), (9, 9), (10, 10), (11, 4), (12, 12), (13, 15), (14, 14), (15, 7), (16, 19), (17, 9), (18, 8), (19, 17), (20, 7), (21, 14), (22, 12), (23, 14), (24, 16), (25, 10), (26, 13), (27, 4), (28, 12), (29, 7), (30, 14), (31, 14), (32, 5)]
clustering coefficient£º{0: 0.5029239766081871, 1: 0.6666666666666666, 2: 0.5220588235294118, 3: 0.4619883040935672, 4: 0.47619047619047616, 5: 0.5047619047619047, 6: 0.49523809523809526, 7: 0.6060606060606061, 8: 0.7111111111111111, 9: 0.6666666666666666, 10: 0.5555555555555556, 11: 0.16666666666666666, 12: 0.4090909090909091, 13: 0.6190476190476191, 14: 0.46153846153846156, 15: 0.42857142857142855, 16: 0.4152046783625731, 17: 0.6111111111111112, 18: 0.39285714285714285, 19: 0.5220588235294118, 20: 0.47619047619047616, 21: 0.5494505494505495, 22: 0.3787878787878788, 23: 0.45054945054945056, 24: 0.3416666666666667, 25: 0.35555555555555557, 26: 0.5128205128205128, 27: 0.16666666666666666, 28: 0.36363636363636365, 29: 0.3333333333333333, 30: 0.3516483516483517, 31: 0.3076923076923077, 32: 0.7}
global efficiency£º0.5846590909090912
