# Supplementary material for: The architecture of functional brain network modulated by driving under train running noise exposure
Source: PLoS One. 2024 Aug 15;19(8):e0306729. doi: 10.1371/journal.pone.0306729 (PMC11326564; doi:10.1371/journal.pone.0306729)
Supplement: S1 Dataset — (ZIP) [file pone.0306729.s001.zip › S1 Dataset/60dB/alpha/60a┴-matrix.txt]

1	2	3	4	5	6	7	8	9	10	11	12	13	14	15	16	17	18	19	20	21	22	23	24	25	26	27	28	29	30	31	32	33
0	0.1897	0.217	0.2324	0.2106	0.2831	0.1986	0.0989	0.3038	0.3442	0.2145	0.1757	0.1592	0.2905	0.2383	0.2721	0.2029	0.1826	0.2867	0.205	0.2427	0.1656	0.2052	0.1852	0.257	0.2243	0.2707	0.3535	0.1832	0.3685	0.3741	0.3182	0.2907
0.1897	0	0.3065	0.2489	0.1477	0.274	0.2066	0.1456	0.2326	0.3347	0.1567	0.194	0.1328	0.2633	0.2061	0.2112	0.2431	0.1548	0.2185	0.1501	0.2204	0.1685	0.1896	0.1584	0.2609	0.2192	0.3056	0.2896	0.2009	0.3599	0.2656	0.3574	0.2644
0.217	0.3065	0	0.2331	0.3126	0.2398	0.1721	0.2567	0.2984	0.3301	0.3446	0.1959	0.3191	0.2812	0.2801	0.3439	0.2035	0.3293	0.2362	0.3108	0.1844	0.2822	0.2431	0.2374	0.2117	0.2748	0.3352	0.3079	0.2209	0.4475	0.4011	0.3597	0.3906
0.2324	0.2489	0.2331	0	0.2054	0.1673	0.2169	0.2864	0.2554	0.3367	0.2048	0.1785	0.2231	0.2469	0.2309	0.2032	0.2567	0.2288	0.2014	0.2347	0.2044	0.2569	0.2227	0.1447	0.2836	0.2817	0.3279	0.2344	0.2809	0.3472	0.2432	0.2959	0.2555
0.2106	0.1477	0.3126	0.2054	0	0.2705	0.152	0.1788	0.2377	0.315	0.1376	0.1863	0.1527	0.3032	0.341	0.2503	0.3096	0.1762	0.3017	0.1805	0.1792	0.3134	0.345	0.2873	0.2381	0.3685	0.323	0.3301	0.3612	0.3118	0.3196	0.3916	0.2245
0.2831	0.274	0.2398	0.1673	0.2705	0	0.1691	0.2735	0.2037	0.3563	0.2512	0.1584	0.2249	0.3666	0.21	0.3015	0.2692	0.247	0.1798	0.255	0.1659	0.2075	0.1946	0.2395	0.2139	0.3	0.2239	0.2148	0.3206	0.361	0.3023	0.3126	0.2984
0.1986	0.2066	0.1721	0.2169	0.152	0.1691	0	0.247	0.1509	0.3055	0.1104	0.155	0.1785	0.2177	0.1668	0.1588	0.2169	0.1498	0.2378	0.1726	0.235	0.1731	0.1981	0.2124	0.2613	0.2543	0.2795	0.2099	0.3079	0.286	0.1531	0.2774	0.1667
0.0989	0.1456	0.2567	0.2864	0.1788	0.2735	0.247	0	0.2155	0.2832	0.2199	0.1819	0.1683	0.2427	0.2523	0.2135	0.3073	0.1633	0.2812	0.1812	0.1862	0.2485	0.4062	0.1933	0.2472	0.3371	0.2492	0.377	0.2097	0.3555	0.2949	0.3162	0.3286
0.3038	0.2326	0.2984	0.2554	0.2377	0.2037	0.1509	0.2155	0	0.2685	0.1112	0.1202	0.1511	0.3051	0.2757	0.1598	0.1926	0.1741	0.1425	0.213	0.148	0.1779	0.2111	0.2838	0.2646	0.2402	0.2528	0.2506	0.3791	0.1323	0.2145	0.2113	0.1226
0.3442	0.3347	0.3301	0.3367	0.315	0.3563	0.3055	0.2832	0.2685	0	0.2171	0.1477	0.1047	0.2281	0.1588	0.1937	0.2991	0.1362	0.2232	0.1636	0.1813	0.121	0.3473	0.2651	0.2814	0.2956	0.2256	0.2962	0.3381	0.1099	0.2644	0.2142	0.1726
0.2145	0.1567	0.3446	0.2048	0.1376	0.2512	0.1104	0.2199	0.1112	0.2171	0	0.2747	0.2041	0.2466	0.203	0.1914	0.3451	0.2223	0.3084	0.2315	0.2635	0.2755	0.3579	0.205	0.3157	0.3832	0.2584	0.355	0.2127	0.3163	0.2636	0.2365	0.3408
0.1757	0.194	0.1959	0.1785	0.1863	0.1584	0.155	0.1819	0.1202	0.1477	0.2747	0	0.253	0.2114	0.1981	0.2581	0.2184	0.2552	0.2909	0.2067	0.2472	0.2477	0.3503	0.185	0.1704	0.2548	0.2288	0.3133	0.1509	0.1991	0.2369	0.1771	0.2026
0.1592	0.1328	0.3191	0.2231	0.1527	0.2249	0.1785	0.1683	0.1511	0.1047	0.2041	0.253	0	0.1582	0.1882	0.1919	0.2415	0.1292	0.279	0.2196	0.2465	0.3904	0.2914	0.2685	0.2649	0.3955	0.2421	0.2465	0.2179	0.1232	0.2009	0.1974	0.1987
0.2905	0.2633	0.2812	0.2469	0.3032	0.3666	0.2177	0.2427	0.3051	0.2281	0.2466	0.2114	0.1582	0	0.1667	0.2245	0.1956	0.259	0.1621	0.2079	0.1501	0.2301	0.3245	0.2989	0.2821	0.1954	0.3471	0.3577	0.3226	0.241	0.2835	0.2158	0.232
0.2383	0.2061	0.2801	0.2309	0.341	0.21	0.1668	0.2523	0.2757	0.1588	0.203	0.1981	0.1882	0.1667	0	0.1639	0.1794	0.2289	0.1595	0.164	0.1617	0.1879	0.2805	0.2568	0.2388	0.2495	0.2641	0.2452	0.3069	0.2018	0.2393	0.2221	0.2371
0.2721	0.2112	0.3439	0.2032	0.2503	0.3015	0.1588	0.2135	0.1598	0.1937	0.1914	0.2581	0.1919	0.2245	0.1639	0	0.202	0.2088	0.1584	0.1629	0.2792	0.2427	0.2425	0.33	0.2717	0.3337	0.2711	0.2485	0.2802	0.2091	0.1711	0.2017	0.1817
0.2029	0.2431	0.2035	0.2567	0.3096	0.2692	0.2169	0.3073	0.1926	0.2991	0.3451	0.2184	0.2415	0.1956	0.1794	0.202	0	0.2658	0.2255	0.2537	0.2193	0.1692	0.3215	0.131	0.2967	0.2144	0.3022	0.2955	0.2133	0.2865	0.3199	0.2286	0.3182
0.1826	0.1548	0.3293	0.2288	0.1762	0.247	0.1498	0.1633	0.1741	0.1362	0.2223	0.2552	0.1292	0.259	0.2289	0.2088	0.2658	0	0.2022	0.246	0.2517	0.2614	0.2506	0.206	0.2743	0.4105	0.2586	0.2639	0.2061	0.2051	0.1485	0.1832	0.136
0.2867	0.2185	0.2362	0.2014	0.3017	0.1798	0.2378	0.2812	0.1425	0.2232	0.3084	0.2909	0.279	0.1621	0.1595	0.1584	0.2255	0.2022	0	0.2097	0.1925	0.212	0.3652	0.2389	0.189	0.1867	0.2771	0.3473	0.2678	0.2147	0.2847	0.2428	0.1997
0.205	0.1501	0.3108	0.2347	0.1805	0.255	0.1726	0.1812	0.213	0.1636	0.2315	0.2067	0.2196	0.2079	0.164	0.1629	0.2537	0.246	0.2097	0	0.2505	0.3125	0.2301	0.2971	0.2523	0.3749	0.2461	0.2194	0.1674	0.2114	0.1621	0.1842	0.1715
0.2427	0.2204	0.1844	0.2044	0.1792	0.1659	0.235	0.1862	0.148	0.1813	0.2635	0.2472	0.2465	0.1501	0.1617	0.2792	0.2193	0.2517	0.1925	0.2505	0	0.2119	0.3377	0.2772	0.2926	0.2212	0.2539	0.2932	0.251	0.218	0.24	0.1956	0.1703
0.1656	0.1685	0.2822	0.2569	0.3134	0.2075	0.1731	0.2485	0.1779	0.121	0.2755	0.2477	0.3904	0.2301	0.1879	0.2427	0.1692	0.2614	0.212	0.3125	0.2119	0	0.2775	0.1898	0.2558	0.3634	0.2646	0.3422	0.258	0.2192	0.2641	0.2181	0.2517
0.2052	0.1896	0.2431	0.2227	0.345	0.1946	0.1981	0.4062	0.2111	0.3473	0.3579	0.3503	0.2914	0.3245	0.2805	0.2425	0.3215	0.2506	0.3652	0.2301	0.3377	0.2775	0	0.2695	0.3395	0.3144	0.3915	0.286	0.3682	0.3562	0.3182	0.3086	0.3841
0.1852	0.1584	0.2374	0.1447	0.2873	0.2395	0.2124	0.1933	0.2838	0.2651	0.205	0.185	0.2685	0.2989	0.2568	0.33	0.131	0.206	0.2389	0.2971	0.2772	0.1898	0.2695	0	0.1669	0.2417	0.2472	0.2331	0.1873	0.2201	0.1886	0.2611	0.1914
0.257	0.2609	0.2117	0.2836	0.2381	0.2139	0.2613	0.2472	0.2646	0.2814	0.3157	0.1704	0.2649	0.2821	0.2388	0.2717	0.2967	0.2743	0.189	0.2523	0.2926	0.2558	0.3395	0.1669	0	0.2943	0.2894	0.2724	0.2247	0.2808	0.2722	0.2597	0.2595
0.2243	0.2192	0.2748	0.2817	0.3685	0.3	0.2543	0.3371	0.2402	0.2956	0.3832	0.2548	0.3955	0.1954	0.2495	0.3337	0.2144	0.4105	0.1867	0.3749	0.2212	0.3634	0.3144	0.2417	0.2943	0	0.3063	0.392	0.2599	0.3268	0.3715	0.2846	0.3467
0.2707	0.3056	0.3352	0.3279	0.323	0.2239	0.2795	0.2492	0.2528	0.2256	0.2584	0.2288	0.2421	0.3471	0.2641	0.2711	0.3022	0.2586	0.2771	0.2461	0.2539	0.2646	0.3915	0.2472	0.2894	0.3063	0	0.4005	0.2625	0.3786	0.2881	0.3738	0.3232
0.3535	0.2896	0.3079	0.2344	0.3301	0.2148	0.2099	0.377	0.2506	0.2962	0.355	0.3133	0.2465	0.3577	0.2452	0.2485	0.2955	0.2639	0.3473	0.2194	0.2932	0.3422	0.286	0.2331	0.2724	0.392	0.4005	0	0.3436	0.3589	0.3005	0.3122	0.3569
0.1832	0.2009	0.2209	0.2809	0.3612	0.3206	0.3079	0.2097	0.3791	0.3381	0.2127	0.1509	0.2179	0.3226	0.3069	0.2802	0.2133	0.2061	0.2678	0.1674	0.251	0.258	0.3682	0.1873	0.2247	0.2599	0.2625	0.3436	0	0.2895	0.2952	0.3821	0.2783
0.3685	0.3599	0.4475	0.3472	0.3118	0.361	0.286	0.3555	0.1323	0.1099	0.3163	0.1991	0.1232	0.241	0.2018	0.2091	0.2865	0.2051	0.2147	0.2114	0.218	0.2192	0.3562	0.2201	0.2808	0.3268	0.3786	0.3589	0.2895	0	0.3671	0.286	0.1756
0.3741	0.2656	0.4011	0.2432	0.3196	0.3023	0.1531	0.2949	0.2145	0.2644	0.2636	0.2369	0.2009	0.2835	0.2393	0.1711	0.3199	0.1485	0.2847	0.1621	0.24	0.2641	0.3182	0.1886	0.2722	0.3715	0.2881	0.3005	0.2952	0.3671	0	0.3575	0.341
0.3182	0.3574	0.3597	0.2959	0.3916	0.3126	0.2774	0.3162	0.2113	0.2142	0.2365	0.1771	0.1974	0.2158	0.2221	0.2017	0.2286	0.1832	0.2428	0.1842	0.1956	0.2181	0.3086	0.2611	0.2597	0.2846	0.3738	0.3122	0.3821	0.286	0.3575	0	0.2686
0.2907	0.2644	0.3906	0.2555	0.2245	0.2984	0.1667	0.3286	0.1226	0.1726	0.3408	0.2026	0.1987	0.232	0.2371	0.1817	0.3182	0.136	0.1997	0.1715	0.1703	0.2517	0.3841	0.1914	0.2595	0.3467	0.3232	0.3569	0.2783	0.1756	0.341	0.2686	0
