# Supplementary material for: The architecture of functional brain network modulated by driving under train running noise exposure
Source: PLoS One. 2024 Aug 15;19(8):e0306729. doi: 10.1371/journal.pone.0306729 (PMC11326564; doi:10.1371/journal.pone.0306729)
Supplement: S1 Dataset — (ZIP) [file pone.0306729.s001.zip › S1 Dataset/60dB/alpha/metrics.txt]

degree£º[(0, 4), (1, 3), (2, 9), (3, 3), (4, 7), (5, 4), (6, 0), (7, 5), (8, 1), (9, 7), (10, 6), (11, 1), (12, 2), (13, 5), (14, 1), (15, 3), (16, 2), (17, 2), (18, 2), (19, 1), (20, 1), (21, 3), (22, 14), (23, 1), (24, 1), (25, 12), (26, 9), (27, 12), (28, 8), (29, 11), (30, 6), (31, 6), (32, 8)]
clustering coefficient£º{0: 0.3333333333333333, 1: 0, 2: 0.19444444444444445, 3: 0.3333333333333333, 4: 0.3333333333333333, 5: 0.3333333333333333, 6: 0, 7: 0.7, 8: 0, 9: 0.09523809523809523, 10: 0.4, 11: 0, 12: 1.0, 13: 0.5, 14: 0, 15: 0, 16: 1.0, 17: 0, 18: 0, 19: 0, 20: 0, 21: 0.6666666666666666, 22: 0.12087912087912088, 23: 0, 24: 0, 25: 0.18181818181818182, 26: 0.3611111111111111, 27: 0.24242424242424243, 28: 0.2857142857142857, 29: 0.21818181818181817, 30: 0.4, 31: 0.26666666666666666, 32: 0.4642857142857143}
global efficiency£º0.48052398989898837
