# Supplementary material for: The architecture of functional brain network modulated by driving under train running noise exposure
Source: PLoS One. 2024 Aug 15;19(8):e0306729. doi: 10.1371/journal.pone.0306729 (PMC11326564; doi:10.1371/journal.pone.0306729)
Supplement: S1 Dataset — (ZIP) [file pone.0306729.s001.zip › S1 Dataset/60dB/beta/60a┬-matrix.txt]

1	2	3	4	5	6	7	8	9	10	11	12	13	14	15	16	17	18	19	20	21	22	23	24	25	26	27	28	29	30	31	32	33
0	0.1652	0.2151	0.1653	0.1657	0.1716	0.1828	0.1089	0.1974	0.2247	0.1687	0.2025	0.1351	0.1733	0.2267	0.1855	0.2804	0.1339	0.2157	0.2442	0.1764	0.2213	0.3125	0.1939	0.2009	0.2613	0.2134	0.3766	0.1359	0.22	0.3285	0.2353	0.1825
0.1652	0	0.2679	0.1649	0.1345	0.1329	0.1184	0.1588	0.1468	0.1794	0.1416	0.2377	0.161	0.1668	0.1943	0.1506	0.2447	0.1353	0.1508	0.2112	0.177	0.1589	0.2629	0.1664	0.1918	0.2327	0.2427	0.3411	0.1647	0.2074	0.2846	0.2846	0.1542
0.2151	0.2679	0	0.2592	0.3044	0.2475	0.2793	0.2599	0.2113	0.2988	0.2731	0.2495	0.3065	0.2079	0.1692	0.2568	0.1591	0.27	0.1709	0.2964	0.2256	0.3113	0.3153	0.2816	0.2122	0.2997	0.3314	0.4225	0.1747	0.3426	0.4518	0.2748	0.3261
0.1653	0.1649	0.2592	0	0.1999	0.1096	0.2003	0.2335	0.1742	0.2203	0.1779	0.2092	0.2418	0.1738	0.1916	0.1887	0.2084	0.1742	0.1412	0.2297	0.2192	0.2575	0.2373	0.1273	0.216	0.2055	0.3251	0.2918	0.2107	0.2578	0.3065	0.2212	0.22
0.1657	0.1345	0.3044	0.1999	0	0.2505	0.2293	0.1743	0.2072	0.2462	0.1781	0.2311	0.2158	0.1868	0.271	0.1806	0.2942	0.1881	0.2403	0.2411	0.2029	0.2265	0.3414	0.2838	0.2726	0.3054	0.3105	0.3758	0.3056	0.2552	0.3446	0.3395	0.2086
0.1716	0.1329	0.2475	0.1096	0.2505	0	0.1314	0.2628	0.2077	0.2472	0.1867	0.1758	0.2111	0.2476	0.2262	0.2469	0.2599	0.1559	0.1579	0.2113	0.1566	0.181	0.2432	0.2154	0.2423	0.2642	0.2195	0.2653	0.2785	0.2149	0.2795	0.2406	0.2151
0.1828	0.1184	0.2793	0.2003	0.2293	0.1314	0	0.2211	0.1656	0.2236	0.1534	0.1611	0.2329	0.1299	0.2102	0.1194	0.258	0.1239	0.1687	0.1736	0.2039	0.1916	0.2991	0.1596	0.2011	0.2002	0.2839	0.3398	0.2513	0.2415	0.2895	0.2673	0.2125
0.1089	0.1588	0.2599	0.2335	0.1743	0.2628	0.2211	0	0.2294	0.1899	0.2502	0.1452	0.248	0.138	0.2317	0.1511	0.2797	0.2191	0.2187	0.2573	0.2293	0.251	0.3873	0.1749	0.2191	0.3608	0.2838	0.4291	0.1852	0.2613	0.3807	0.2604	0.2508
0.1974	0.1468	0.2113	0.1742	0.2072	0.2077	0.1656	0.2294	0	0.1466	0.1797	0.2113	0.19	0.1752	0.2618	0.1693	0.1719	0.1488	0.0808	0.1508	0.1555	0.1804	0.1879	0.2253	0.1728	0.1914	0.2234	0.2449	0.2438	0.1266	0.2356	0.1583	0.1301
0.2247	0.1794	0.2988	0.2203	0.2462	0.2472	0.2236	0.1899	0.1466	0	0.2224	0.1273	0.1789	0.1078	0.2495	0.1312	0.3174	0.1199	0.1248	0.1299	0.1133	0.1525	0.3756	0.176	0.204	0.208	0.1523	0.3493	0.2189	0.1002	0.2902	0.2244	0.1165
0.1687	0.1416	0.2731	0.1779	0.1781	0.1867	0.1534	0.2502	0.1797	0.2224	0	0.1777	0.2069	0.095	0.2007	0.1453	0.2982	0.2381	0.2555	0.2731	0.245	0.2674	0.3292	0.2485	0.2385	0.359	0.1747	0.3493	0.1898	0.2907	0.2855	0.2319	0.3214
0.2025	0.2377	0.2495	0.2092	0.2311	0.1758	0.1611	0.1452	0.2113	0.1273	0.1777	0	0.1839	0.2401	0.2405	0.1749	0.2363	0.1102	0.1807	0.1725	0.2099	0.18	0.3468	0.1192	0.1263	0.2198	0.2449	0.3556	0.1818	0.2099	0.2208	0.2359	0.1813
0.1351	0.161	0.3065	0.2418	0.2158	0.2111	0.2329	0.248	0.19	0.1789	0.2069	0.1839	0	0.1295	0.1803	0.1335	0.2462	0.04	0.2382	0.232	0.255	0.3073	0.3003	0.188	0.21	0.3172	0.2179	0.2581	0.2449	0.2162	0.1926	0.2541	0.267
0.1733	0.1668	0.2079	0.1738	0.1868	0.2476	0.1299	0.138	0.1752	0.1078	0.095	0.2401	0.1295	0	0.1382	0.1802	0.1199	0.2042	0.1152	0.1149	0.1497	0.1436	0.1381	0.2148	0.1704	0.2088	0.1993	0.1694	0.2202	0.1241	0.1604	0.1544	0.0964
0.2267	0.1943	0.1692	0.1916	0.271	0.2262	0.2102	0.2317	0.2618	0.2495	0.2007	0.2405	0.1803	0.1382	0	0.1744	0.114	0.1797	0.1365	0.1277	0.1754	0.1341	0.1439	0.1981	0.1424	0.2153	0.1892	0.17	0.1659	0.1994	0.1875	0.2073	0.1881
0.1855	0.1506	0.2568	0.1887	0.1806	0.2469	0.1194	0.1511	0.1693	0.1312	0.1453	0.1749	0.1335	0.1802	0.1744	0	0.2039	0.2306	0.1329	0.1237	0.2038	0.1704	0.2397	0.3157	0.2295	0.3159	0.1909	0.2816	0.2485	0.1571	0.241	0.1899	0.1434
0.2804	0.2447	0.1591	0.2084	0.2942	0.2599	0.258	0.2797	0.1719	0.3174	0.2982	0.2363	0.2462	0.1199	0.114	0.2039	0	0.2675	0.2311	0.1512	0.2491	0.1727	0.2934	0.1103	0.2167	0.2132	0.2421	0.2743	0.0896	0.2392	0.2807	0.1762	0.2421
0.1339	0.1353	0.27	0.1742	0.1881	0.1559	0.1239	0.2191	0.1488	0.1199	0.2381	0.1102	0.04	0.2042	0.1797	0.2306	0.2675	0	0.1727	0.1441	0.2059	0.1613	0.1807	0.1757	0.2181	0.2766	0.1376	0.169	0.143	0.182	0.1137	0.2014	0.1624
0.2157	0.1508	0.1709	0.1412	0.2403	0.1579	0.1687	0.2187	0.0808	0.1248	0.2555	0.1807	0.2382	0.1152	0.1365	0.1329	0.2311	0.1727	0	0.2284	0.1533	0.1823	0.3392	0.1284	0.2164	0.201	0.228	0.3479	0.1801	0.1182	0.2585	0.1828	0.1205
0.2442	0.2112	0.2964	0.2297	0.2411	0.2113	0.1736	0.2573	0.1508	0.1299	0.2731	0.1725	0.232	0.1149	0.1277	0.1237	0.1512	0.1441	0.2284	0	0.1924	0.3074	0.2132	0.186	0.1735	0.2935	0.2835	0.2212	0.2243	0.2374	0.1941	0.2214	0.1987
0.1764	0.177	0.2256	0.2192	0.2029	0.1566	0.2039	0.2293	0.1555	0.1133	0.245	0.2099	0.255	0.1497	0.1754	0.2038	0.2491	0.2059	0.1533	0.1924	0	0.1978	0.3433	0.164	0.3219	0.1899	0.2307	0.2901	0.2339	0.1839	0.2515	0.2279	0.1438
0.2213	0.1589	0.3113	0.2575	0.2265	0.181	0.1916	0.251	0.1804	0.1525	0.2674	0.18	0.3073	0.1436	0.1341	0.1704	0.1727	0.1613	0.1823	0.3074	0.1978	0	0.2607	0.1715	0.2248	0.2984	0.229	0.2934	0.2367	0.2504	0.1807	0.2596	0.2394
0.3125	0.2629	0.3153	0.2373	0.3414	0.2432	0.2991	0.3873	0.1879	0.3756	0.3292	0.3468	0.3003	0.1381	0.1439	0.2397	0.2934	0.1807	0.3392	0.2132	0.3433	0.2607	0	0.214	0.288	0.2741	0.3713	0.2375	0.3141	0.3405	0.2491	0.3209	0.3475
0.1939	0.1664	0.2816	0.1273	0.2838	0.2154	0.1596	0.1749	0.2253	0.176	0.2485	0.1192	0.188	0.2148	0.1981	0.3157	0.1103	0.1757	0.1284	0.186	0.164	0.1715	0.214	0	0.0903	0.1884	0.2503	0.2835	0.1941	0.2815	0.2545	0.2643	0.2435
0.2009	0.1918	0.2122	0.216	0.2726	0.2423	0.2011	0.2191	0.1728	0.204	0.2385	0.1263	0.21	0.1704	0.1424	0.2295	0.2167	0.2181	0.2164	0.1735	0.3219	0.2248	0.288	0.0903	0	0.1719	0.2551	0.2263	0.1836	0.2359	0.2162	0.2588	0.2264
0.2613	0.2327	0.2997	0.2055	0.3054	0.2642	0.2002	0.3608	0.1914	0.208	0.359	0.2198	0.3172	0.2088	0.2153	0.3159	0.2132	0.2766	0.201	0.2935	0.1899	0.2984	0.2741	0.1884	0.1719	0	0.2672	0.3137	0.2176	0.3269	0.2537	0.2959	0.3331
0.2134	0.2427	0.3314	0.3251	0.3105	0.2195	0.2839	0.2838	0.2234	0.1523	0.1747	0.2449	0.2179	0.1993	0.1892	0.1909	0.2421	0.1376	0.228	0.2835	0.2307	0.229	0.3713	0.2503	0.2551	0.2672	0	0.3549	0.277	0.3233	0.2465	0.3329	0.3168
0.3766	0.3411	0.4225	0.2918	0.3758	0.2653	0.3398	0.4291	0.2449	0.3493	0.3493	0.3556	0.2581	0.1694	0.17	0.2816	0.2743	0.169	0.3479	0.2212	0.2901	0.2934	0.2375	0.2835	0.2263	0.3137	0.3549	0	0.3614	0.4334	0.2956	0.3713	0.4627
0.1359	0.1647	0.1747	0.2107	0.3056	0.2785	0.2513	0.1852	0.2438	0.2189	0.1898	0.1818	0.2449	0.2202	0.1659	0.2485	0.0896	0.143	0.1801	0.2243	0.2339	0.2367	0.3141	0.1941	0.1836	0.2176	0.277	0.3614	0	0.2685	0.3404	0.249	0.226
0.22	0.2074	0.3426	0.2578	0.2552	0.2149	0.2415	0.2613	0.1266	0.1002	0.2907	0.2099	0.2162	0.1241	0.1994	0.1571	0.2392	0.182	0.1182	0.2374	0.1839	0.2504	0.3405	0.2815	0.2359	0.3269	0.3233	0.4334	0.2685	0	0.4858	0.2447	0.2924
0.3285	0.2846	0.4518	0.3065	0.3446	0.2795	0.2895	0.3807	0.2356	0.2902	0.2855	0.2208	0.1926	0.1604	0.1875	0.241	0.2807	0.1137	0.2585	0.1941	0.2515	0.1807	0.2491	0.2545	0.2162	0.2537	0.2465	0.2956	0.3404	0.4858	0	0.4037	0.5228
0.2353	0.2846	0.2748	0.2212	0.3395	0.2406	0.2673	0.2604	0.1583	0.2244	0.2319	0.2359	0.2541	0.1544	0.2073	0.1899	0.1762	0.2014	0.1828	0.2214	0.2279	0.2596	0.3209	0.2643	0.2588	0.2959	0.3329	0.3713	0.249	0.2447	0.4037	0	0.2072
0.1825	0.1542	0.3261	0.22	0.2086	0.2151	0.2125	0.2508	0.1301	0.1165	0.3214	0.1813	0.267	0.0964	0.1881	0.1434	0.2421	0.1624	0.1205	0.1987	0.1438	0.2394	0.3475	0.2435	0.2264	0.3331	0.3168	0.4627	0.226	0.2924	0.5228	0.2072	0
