# Supplementary material for: The architecture of functional brain network modulated by driving under train running noise exposure
Source: PLoS One. 2024 Aug 15;19(8):e0306729. doi: 10.1371/journal.pone.0306729 (PMC11326564; doi:10.1371/journal.pone.0306729)
Supplement: S1 Dataset — (ZIP) [file pone.0306729.s001.zip › S1 Dataset/60dB/beta/metrics.txt]

degree£º[(0, 4), (1, 3), (2, 13), (3, 3), (4, 10), (5, 0), (6, 4), (7, 5), (8, 0), (9, 5), (10, 7), (11, 2), (12, 4), (13, 0), (14, 0), (15, 3), (16, 6), (17, 0), (18, 2), (19, 4), (20, 3), (21, 5), (22, 18), (23, 5), (24, 2), (25, 12), (26, 11), (27, 22), (28, 4), (29, 9), (30, 15), (31, 7), (32, 8)]
clustering coefficient£º{0: 0.5, 1: 1.0, 2: 0.4358974358974359, 3: 0.6666666666666666, 4: 0.4666666666666667, 5: 0, 6: 0.5, 7: 0.4, 8: 0, 9: 0.6, 10: 0.6190476190476191, 11: 0, 12: 0.6666666666666666, 13: 0, 14: 0, 15: 0.6666666666666666, 16: 0.5333333333333333, 17: 0, 18: 0, 19: 0.6666666666666666, 20: 0.3333333333333333, 21: 0.7, 22: 0.1437908496732026, 23: 0.6, 24: 1.0, 25: 0.3181818181818182, 26: 0.38181818181818183, 27: 0.19480519480519481, 28: 0.6666666666666666, 29: 0.6111111111111112, 30: 0.2571428571428571, 31: 0.5238095238095238, 32: 0.7142857142857143}
global efficiency£º0.4444444444444443
