# Supplementary material for: The architecture of functional brain network modulated by driving under train running noise exposure
Source: PLoS One. 2024 Aug 15;19(8):e0306729. doi: 10.1371/journal.pone.0306729 (PMC11326564; doi:10.1371/journal.pone.0306729)
Supplement: S1 Dataset — (ZIP) [file pone.0306729.s001.zip › S1 Dataset/60dB/theta/60a╚-matrix.txt]

1	2	3	4	5	6	7	8	9	10	11	12	13	14	15	16	17	18	19	20	21	22	23	24	25	26	27	28	29	30	31	32	33
0	0.1935	0.2437	0.248	0.3533	0.3501	0.2899	0.1874	0.355	0.4011	0.2567	0.2718	0.2574	0.3153	0.2257	0.2848	0.2663	0.2692	0.3107	0.2467	0.3416	0.2224	0.2738	0.2066	0.2523	0.3403	0.2122	0.2804	0.3561	0.3335	0.2869	0.3848	0.2626
0.1935	0	0.2426	0.2452	0.3966	0.3553	0.3258	0.186	0.2946	0.4208	0.2762	0.2393	0.2038	0.2813	0.2004	0.2243	0.2817	0.2198	0.2621	0.2073	0.3051	0.2275	0.2993	0.1958	0.2162	0.3395	0.2553	0.2918	0.2829	0.398	0.2873	0.3565	0.3151
0.2437	0.2426	0	0.1339	0.4188	0.3146	0.2184	0.2758	0.321	0.3474	0.3323	0.286	0.2998	0.1964	0.2881	0.2493	0.334	0.3304	0.3484	0.246	0.3553	0.2393	0.354	0.2555	0.2829	0.2587	0.2828	0.2826	0.3753	0.4226	0.3611	0.4676	0.3613
0.248	0.2452	0.1339	0	0.2735	0.1827	0.2	0.2377	0.2945	0.2857	0.3492	0.1582	0.261	0.262	0.2485	0.2288	0.2732	0.2885	0.1957	0.259	0.236	0.288	0.2397	0.1774	0.1877	0.3706	0.2426	0.2905	0.2083	0.3841	0.3177	0.2968	0.3244
0.3533	0.3966	0.4188	0.2735	0	0.2546	0.265	0.2751	0.3785	0.3656	0.2009	0.2785	0.231	0.326	0.3881	0.3097	0.2049	0.1882	0.3766	0.2306	0.3486	0.307	0.316	0.271	0.2993	0.3565	0.2991	0.3277	0.3672	0.379	0.3479	0.3632	0.3512
0.3501	0.3553	0.3146	0.1827	0.2546	0	0.2413	0.3446	0.1798	0.3202	0.3425	0.2897	0.2643	0.2869	0.2681	0.2707	0.265	0.2373	0.2531	0.2176	0.3192	0.2299	0.2643	0.3104	0.2193	0.2826	0.2325	0.2915	0.3714	0.4737	0.3961	0.4383	0.4118
0.2899	0.3258	0.2184	0.2	0.265	0.2413	0	0.2975	0.1551	0.2349	0.2245	0.2824	0.1518	0.2731	0.1601	0.2061	0.2058	0.201	0.2339	0.1469	0.294	0.1617	0.1961	0.2409	0.2462	0.3289	0.2507	0.2291	0.2935	0.3207	0.2552	0.3049	0.2398
0.1874	0.186	0.2758	0.2377	0.2751	0.3446	0.2975	0	0.3113	0.2903	0.2656	0.2097	0.2041	0.3027	0.3088	0.2427	0.2546	0.1844	0.2632	0.2329	0.1826	0.2888	0.3298	0.1809	0.2277	0.2852	0.2474	0.34	0.2417	0.3192	0.2389	0.1943	0.3252
0.355	0.2946	0.321	0.2945	0.3785	0.1798	0.1551	0.3113	0	0.2724	0.3282	0.2127	0.3474	0.2705	0.3409	0.1129	0.222	0.1381	0.2502	0.249	0.3268	0.275	0.3679	0.2579	0.2805	0.3512	0.3277	0.4292	0.3352	0.2984	0.3564	0.2589	0.2681
0.4011	0.4208	0.3474	0.2857	0.3656	0.3202	0.2349	0.2903	0.2724	0	0.2169	0.313	0.2278	0.293	0.1458	0.1805	0.3175	0.1443	0.332	0.225	0.3754	0.1788	0.2959	0.2891	0.2942	0.321	0.3686	0.2747	0.4116	0.2905	0.352	0.2514	0.3073
0.2567	0.2762	0.3323	0.3492	0.2009	0.3425	0.2245	0.2656	0.3282	0.2169	0	0.3699	0.2969	0.3956	0.3479	0.2892	0.3696	0.2399	0.3236	0.2362	0.3607	0.3013	0.3709	0.2056	0.3521	0.3633	0.2923	0.3077	0.2419	0.2177	0.1741	0.2817	0.2253
0.2718	0.2393	0.286	0.1582	0.2785	0.2897	0.2824	0.2097	0.2127	0.313	0.3699	0	0.2859	0.1883	0.2283	0.313	0.3735	0.3194	0.3718	0.2586	0.2812	0.3608	0.3651	0.3452	0.2316	0.3911	0.3176	0.2797	0.3621	0.3375	0.3115	0.3727	0.3704
0.2574	0.2038	0.2998	0.261	0.231	0.2643	0.1518	0.2041	0.3474	0.2278	0.2969	0.2859	0	0.2462	0.2771	0.2794	0.2598	0.2796	0.3131	0.1788	0.3102	0.3198	0.3439	0.3381	0.3513	0.3148	0.2465	0.2928	0.1873	0.2116	0.2851	0.2648	0.2272
0.3153	0.2813	0.1964	0.262	0.326	0.2869	0.2731	0.3027	0.2705	0.293	0.3956	0.1883	0.2462	0	0.2683	0.2609	0.3148	0.2324	0.2521	0.3134	0.181	0.237	0.4723	0.2733	0.2363	0.2472	0.3976	0.4406	0.3811	0.2955	0.3755	0.2664	0.3248
0.2257	0.2004	0.2881	0.2485	0.3881	0.2681	0.1601	0.3088	0.3409	0.1458	0.3479	0.2283	0.2771	0.2683	0	0.2783	0.2593	0.2702	0.1874	0.1593	0.2324	0.2345	0.367	0.3035	0.2562	0.2645	0.2378	0.3938	0.2689	0.2754	0.3837	0.2216	0.3399
0.2848	0.2243	0.2493	0.2288	0.3097	0.2707	0.2061	0.2427	0.1129	0.1805	0.2892	0.313	0.2794	0.2609	0.2783	0	0.3417	0.169	0.3198	0.2993	0.2952	0.29	0.2804	0.2791	0.2586	0.3206	0.3553	0.2846	0.2943	0.2489	0.239	0.2244	0.2577
0.2663	0.2817	0.334	0.2732	0.2049	0.265	0.2058	0.2546	0.222	0.3175	0.3696	0.3735	0.2598	0.3148	0.2593	0.3417	0	0.2784	0.2956	0.2869	0.3252	0.26	0.2856	0.3034	0.3378	0.2418	0.3538	0.2718	0.3285	0.358	0.3544	0.327	0.3649
0.2692	0.2198	0.3304	0.2885	0.1882	0.2373	0.201	0.1844	0.1381	0.1443	0.2399	0.3194	0.2796	0.2324	0.2702	0.169	0.2784	0	0.2591	0.2474	0.2434	0.31	0.363	0.1409	0.2201	0.3325	0.3423	0.3857	0.187	0.3005	0.2669	0.1978	0.2392
0.3107	0.2621	0.3484	0.1957	0.3766	0.2531	0.2339	0.2632	0.2502	0.332	0.3236	0.3718	0.3131	0.2521	0.1874	0.3198	0.2956	0.2591	0	0.2419	0.3553	0.3052	0.3742	0.3064	0.1682	0.3415	0.2732	0.3069	0.402	0.3056	0.3469	0.3435	0.2958
0.2467	0.2073	0.246	0.259	0.2306	0.2176	0.1469	0.2329	0.249	0.225	0.2362	0.2586	0.1788	0.3134	0.1593	0.2993	0.2869	0.2474	0.2419	0	0.3144	0.2806	0.3679	0.4083	0.3404	0.2796	0.2468	0.3333	0.2732	0.2965	0.2726	0.1912	0.2883
0.3416	0.3051	0.3553	0.236	0.3486	0.3192	0.294	0.1826	0.3268	0.3754	0.3607	0.2812	0.3102	0.181	0.2324	0.2952	0.3252	0.2434	0.3553	0.3144	0	0.304	0.3997	0.3576	0.3327	0.3864	0.2761	0.3755	0.3263	0.3466	0.3669	0.3856	0.3127
0.2224	0.2275	0.2393	0.288	0.307	0.2299	0.1617	0.2888	0.275	0.1788	0.3013	0.3608	0.3198	0.237	0.2345	0.29	0.26	0.31	0.3052	0.2806	0.304	0	0.3587	0.3466	0.3567	0.4107	0.2761	0.3333	0.2757	0.2053	0.3193	0.1944	0.2391
0.2738	0.2993	0.354	0.2397	0.316	0.2643	0.1961	0.3298	0.3679	0.2959	0.3709	0.3651	0.3439	0.4723	0.367	0.2804	0.2856	0.363	0.3742	0.3679	0.3997	0.3587	0	0.3704	0.379	0.4659	0.3392	0.3217	0.3446	0.3754	0.3309	0.2987	0.3514
0.2066	0.1958	0.2555	0.1774	0.271	0.3104	0.2409	0.1809	0.2579	0.2891	0.2056	0.3452	0.3381	0.2733	0.3035	0.2791	0.3034	0.1409	0.3064	0.4083	0.3576	0.3466	0.3704	0	0.2638	0.4325	0.2394	0.2288	0.1376	0.1925	0.1743	0.2194	0.2279
0.2523	0.2162	0.2829	0.1877	0.2993	0.2193	0.2462	0.2277	0.2805	0.2942	0.3521	0.2316	0.3513	0.2363	0.2562	0.2586	0.3378	0.2201	0.1682	0.3404	0.3327	0.3567	0.379	0.2638	0	0.3932	0.2419	0.3215	0.2332	0.3509	0.3514	0.2853	0.2809
0.3403	0.3395	0.2587	0.3706	0.3565	0.2826	0.3289	0.2852	0.3512	0.321	0.3633	0.3911	0.3148	0.2472	0.2645	0.3206	0.2418	0.3325	0.3415	0.2796	0.3864	0.4107	0.4659	0.4325	0.3932	0	0.2724	0.4164	0.3742	0.3017	0.3482	0.3031	0.2829
0.2122	0.2553	0.2828	0.2426	0.2991	0.2325	0.2507	0.2474	0.3277	0.3686	0.2923	0.3176	0.2465	0.3976	0.2378	0.3553	0.3538	0.3423	0.2732	0.2468	0.2761	0.2761	0.3392	0.2394	0.2419	0.2724	0	0.2932	0.2191	0.373	0.2631	0.3398	0.2861
0.2804	0.2918	0.2826	0.2905	0.3277	0.2915	0.2291	0.34	0.4292	0.2747	0.3077	0.2797	0.2928	0.4406	0.3938	0.2846	0.2718	0.3857	0.3069	0.3333	0.3755	0.3333	0.3217	0.2288	0.3215	0.4164	0.2932	0	0.2238	0.3079	0.246	0.3147	0.2432
0.3561	0.2829	0.3753	0.2083	0.3672	0.3714	0.2935	0.2417	0.3352	0.4116	0.2419	0.3621	0.1873	0.3811	0.2689	0.2943	0.3285	0.187	0.402	0.2732	0.3263	0.2757	0.3446	0.1376	0.2332	0.3742	0.2191	0.2238	0	0.358	0.2575	0.3541	0.38
0.3335	0.398	0.4226	0.3841	0.379	0.4737	0.3207	0.3192	0.2984	0.2905	0.2177	0.3375	0.2116	0.2955	0.2754	0.2489	0.358	0.3005	0.3056	0.2965	0.3466	0.2053	0.3754	0.1925	0.3509	0.3017	0.373	0.3079	0.358	0	0.3569	0.3502	0.2389
0.2869	0.2873	0.3611	0.3177	0.3479	0.3961	0.2552	0.2389	0.3564	0.352	0.1741	0.3115	0.2851	0.3755	0.3837	0.239	0.3544	0.2669	0.3469	0.2726	0.3669	0.3193	0.3309	0.1743	0.3514	0.3482	0.2631	0.246	0.2575	0.3569	0	0.3721	0.2857
0.3848	0.3565	0.4676	0.2968	0.3632	0.4383	0.3049	0.1943	0.2589	0.2514	0.2817	0.3727	0.2648	0.2664	0.2216	0.2244	0.327	0.1978	0.3435	0.1912	0.3856	0.1944	0.2987	0.2194	0.2853	0.3031	0.3398	0.3147	0.3541	0.3502	0.3721	0	0.389
0.2626	0.3151	0.3613	0.3244	0.3512	0.4118	0.2398	0.3252	0.2681	0.3073	0.2253	0.3704	0.2272	0.3248	0.3399	0.2577	0.3649	0.2392	0.2958	0.2883	0.3127	0.2391	0.3514	0.2279	0.2809	0.2829	0.2861	0.2432	0.38	0.2389	0.2857	0.389	0
