# Supplementary material for: The architecture of functional brain network modulated by driving under train running noise exposure
Source: PLoS One. 2024 Aug 15;19(8):e0306729. doi: 10.1371/journal.pone.0306729 (PMC11326564; doi:10.1371/journal.pone.0306729)
Supplement: S1 Dataset — (ZIP) [file pone.0306729.s001.zip › S1 Dataset/60dB/theta/metrics.txt]

degree£º[(0, 6), (1, 5), (2, 8), (3, 2), (4, 12), (5, 7), (6, 0), (7, 0), (8, 6), (9, 7), (10, 7), (11, 9), (12, 1), (13, 6), (14, 4), (15, 1), (16, 6), (17, 2), (18, 5), (19, 2), (20, 10), (21, 4), (22, 16), (23, 4), (24, 7), (25, 12), (26, 5), (27, 6), (28, 12), (29, 12), (30, 11), (31, 11), (32, 8)]
clustering coefficient£º{0: 0.5333333333333333, 1: 0.6, 2: 0.5714285714285714, 3: 0, 4: 0.30303030303030304, 5: 0.5238095238095238, 6: 0, 7: 0, 8: 0.26666666666666666, 9: 0.23809523809523808, 10: 0.42857142857142855, 11: 0.3888888888888889, 12: 0, 13: 0.06666666666666667, 14: 0, 15: 0, 16: 0.26666666666666666, 17: 0, 18: 0.4, 19: 1.0, 20: 0.26666666666666666, 21: 0.8333333333333334, 22: 0.18333333333333332, 23: 0.6666666666666666, 24: 0.3333333333333333, 25: 0.2727272727272727, 26: 0.1, 27: 0.13333333333333333, 28: 0.3484848484848485, 29: 0.2878787878787879, 30: 0.18181818181818182, 31: 0.45454545454545453, 32: 0.4642857142857143}
global efficiency£º0.5082070707070703
