# Supplementary material for: The architecture of functional brain network modulated by driving under train running noise exposure
Source: PLoS One. 2024 Aug 15;19(8):e0306729. doi: 10.1371/journal.pone.0306729 (PMC11326564; doi:10.1371/journal.pone.0306729)
Supplement: S1 Dataset — (ZIP) [file pone.0306729.s001.zip › S1 Dataset/70dB/alpha/70a┴-matrix.txt]

1	2	3	4	5	6	7	8	9	10	11	12	13	14	15	16	17	18	19	20	21	22	23	24	25	26	27	28	29	30	31	32	33
0	0.4221	0.371	0.4971	0.3189	0.3997	0.3206	0.3187	0.384	0.381	0.2537	0.4374	0.4532	0.2979	0.2995	0.2534	0.3987	0.2007	0.3509	0.2103	0.3259	0.24	0.358	0.2951	0.3056	0.2301	0.4684	0.2793	0.2596	0.4047	0.3696	0.2919	0.4088
0.4221	0	0.3639	0.4299	0.2969	0.4037	0.2938	0.3626	0.3745	0.3561	0.2733	0.5059	0.3888	0.2652	0.254	0.3345	0.3991	0.2691	0.371	0.1966	0.4871	0.221	0.3745	0.2878	0.3867	0.2474	0.429	0.2172	0.2318	0.3497	0.3734	0.255	0.3983
0.371	0.3639	0	0.3587	0.3055	0.3535	0.2988	0.2458	0.3432	0.4032	0.3019	0.2771	0.3107	0.3619	0.3538	0.2297	0.381	0.1915	0.3795	0.2238	0.316	0.2524	0.2279	0.3365	0.2698	0.3083	0.336	0.2318	0.3594	0.3914	0.2799	0.4264	0.3774
0.4971	0.4299	0.3587	0	0.2162	0.3577	0.3409	0.289	0.2839	0.2248	0.2268	0.5167	0.4259	0.2546	0.1909	0.2792	0.1799	0.2885	0.35	0.3741	0.5328	0.3027	0.2858	0.3134	0.4297	0.3877	0.5203	0.2415	0.3073	0.3844	0.32	0.1658	0.216
0.3189	0.2969	0.3055	0.2162	0	0.3191	0.2779	0.3031	0.3502	0.1542	0.2587	0.4168	0.35	0.3377	0.2645	0.303	0.205	0.2808	0.3029	0.2269	0.4241	0.1613	0.2577	0.3743	0.3995	0.2282	0.4071	0.2538	0.3221	0.401	0.2486	0.1996	0.2975
0.3997	0.4037	0.3535	0.3577	0.3191	0	0.3339	0.2902	0.311	0.2277	0.2552	0.4191	0.3693	0.3189	0.2223	0.3532	0.2224	0.2884	0.3795	0.2321	0.4334	0.1895	0.3067	0.2776	0.3925	0.314	0.4468	0.2733	0.2958	0.33	0.2524	0.1682	0.1741
0.3206	0.2938	0.2988	0.3409	0.2779	0.3339	0	0.3024	0.3894	0.3179	0.2801	0.318	0.3382	0.3893	0.3695	0.3343	0.2255	0.3427	0.2927	0.2464	0.3937	0.2196	0.249	0.3689	0.358	0.1642	0.2923	0.2515	0.2654	0.3175	0.2622	0.1099	0.2687
0.3187	0.3626	0.2458	0.289	0.3031	0.2902	0.3024	0	0.2415	0.1491	0.2234	0.2974	0.249	0.2026	0.1828	0.2703	0.136	0.2981	0.2781	0.1146	0.3366	0.1762	0.2636	0.2989	0.3352	0.161	0.3532	0.3748	0.3295	0.334	0.2491	0.192	0.2109
0.384	0.3745	0.3432	0.2839	0.3502	0.311	0.3894	0.2415	0	0.4385	0.1475	0.4469	0.3016	0.1987	0.1619	0.2344	0.2028	0.229	0.3768	0.2271	0.3986	0.222	0.2343	0.3124	0.3018	0.3294	0.4336	0.2857	0.4322	0.3875	0.3043	0.2363	0.2798
0.381	0.3561	0.4032	0.2248	0.1542	0.2277	0.3179	0.1491	0.4385	0	0.1282	0.4172	0.4264	0.4521	0.4205	0.3351	0.245	0.2919	0.3122	0.339	0.3134	0.3443	0.3056	0.3638	0.2969	0.4222	0.4035	0.2455	0.3137	0.1902	0.1742	0.2142	0.2885
0.2537	0.2733	0.3019	0.2268	0.2587	0.2552	0.2801	0.2234	0.1475	0.1282	0	0.3173	0.2511	0.2042	0.1342	0.1951	0.1249	0.2096	0.224	0.0775	0.3554	0.2001	0.2458	0.3152	0.2852	0.2152	0.331	0.2865	0.3479	0.2007	0.2119	0.2389	0.218
0.4374	0.5059	0.2771	0.5167	0.4168	0.4191	0.318	0.2974	0.4469	0.4172	0.3173	0	0.3285	0.3672	0.3427	0.3777	0.2914	0.4376	0.3537	0.3343	0.3617	0.3651	0.3237	0.2925	0.3271	0.3397	0.2569	0.3285	0.3682	0.2537	0.3052	0.3094	0.3653
0.4532	0.3888	0.3107	0.4259	0.35	0.3693	0.3382	0.249	0.3016	0.4264	0.2511	0.3285	0	0.3539	0.3643	0.2289	0.4539	0.2584	0.3718	0.2271	0.4041	0.2131	0.4941	0.3441	0.3348	0.2576	0.2617	0.3855	0.2571	0.4008	0.2648	0.1993	0.2748
0.2979	0.2652	0.3619	0.2546	0.3377	0.3189	0.3893	0.2026	0.1987	0.4521	0.2042	0.3672	0.3539	0	0.2958	0.3092	0.3049	0.258	0.3512	0.2422	0.3171	0.2663	0.2604	0.2628	0.2979	0.2195	0.3684	0.342	0.3893	0.417	0.3819	0.2479	0.2865
0.2995	0.254	0.3538	0.1909	0.2645	0.2223	0.3695	0.1828	0.1619	0.4205	0.1342	0.3427	0.3643	0.2958	0	0.1448	0.2613	0.1912	0.335	0.2505	0.3143	0.3169	0.2521	0.2346	0.272	0.367	0.3413	0.2737	0.3219	0.3601	0.3384	0.2071	0.2286
0.2534	0.3345	0.2297	0.2792	0.303	0.3532	0.3343	0.2703	0.2344	0.3351	0.1951	0.3777	0.2289	0.3092	0.1448	0	0.2049	0.2209	0.2362	0.1619	0.3058	0.1473	0.1501	0.2808	0.2399	0.1806	0.3257	0.2389	0.3525	0.291	0.3005	0.2386	0.2942
0.3987	0.3991	0.381	0.1799	0.205	0.2224	0.2255	0.136	0.2028	0.245	0.1249	0.2914	0.4539	0.3049	0.2613	0.2049	0	0.1247	0.3772	0.3465	0.351	0.3833	0.3745	0.2475	0.3142	0.4384	0.3685	0.273	0.2825	0.1996	0.2387	0.2283	0.0761
0.2007	0.2691	0.1915	0.2885	0.2808	0.2884	0.3427	0.2981	0.229	0.2919	0.2096	0.4376	0.2584	0.258	0.1912	0.2209	0.1247	0	0.281	0.1006	0.4567	0.0926	0.1809	0.1873	0.3027	0.1672	0.2117	0.2941	0.333	0.2455	0.3215	0.2256	0.2658
0.3509	0.371	0.3795	0.35	0.3029	0.3795	0.2927	0.2781	0.3768	0.3122	0.224	0.3537	0.3718	0.3512	0.335	0.2362	0.3772	0.281	0	0.332	0.3266	0.3551	0.3293	0.2417	0.2943	0.2505	0.3192	0.2802	0.256	0.23	0.2933	0.2685	0.4291
0.2103	0.1966	0.2238	0.3741	0.2269	0.2321	0.2464	0.1146	0.2271	0.339	0.0775	0.3343	0.2271	0.2422	0.2505	0.1619	0.3465	0.1006	0.332	0	0.3813	0.1675	0.3478	0.1995	0.2899	0.2559	0.1868	0.3008	0.1578	0.2925	0.1806	0.1143	0.2701
0.3259	0.4871	0.316	0.5328	0.4241	0.4334	0.3937	0.3366	0.3986	0.3134	0.3554	0.3617	0.4041	0.3171	0.3143	0.3058	0.351	0.4567	0.3266	0.3813	0	0.4015	0.366	0.3311	0.3812	0.3025	0.3178	0.4048	0.338	0.2993	0.3507	0.1088	0.4073
0.24	0.221	0.2524	0.3027	0.1613	0.1895	0.2196	0.1762	0.222	0.3443	0.2001	0.3651	0.2131	0.2663	0.3169	0.1473	0.3833	0.0926	0.3551	0.1675	0.4015	0	0.3387	0.2869	0.2431	0.2671	0.3552	0.3098	0.1869	0.2765	0.1887	0.1874	0.2094
0.358	0.3745	0.2279	0.2858	0.2577	0.3067	0.249	0.2636	0.2343	0.3056	0.2458	0.3237	0.4941	0.2604	0.2521	0.1501	0.3745	0.1809	0.3293	0.3478	0.366	0.3387	0	0.1464	0.3355	0.2913	0.393	0.206	0.2932	0.2971	0.2727	0.3008	0.141
0.2951	0.2878	0.3365	0.3134	0.3743	0.2776	0.3689	0.2989	0.3124	0.3638	0.3152	0.2925	0.3441	0.2628	0.2346	0.2808	0.2475	0.1873	0.2417	0.1995	0.3311	0.2869	0.1464	0	0.2967	0.2463	0.3232	0.2426	0.4077	0.3074	0.37	0.2583	0.3462
0.3056	0.3867	0.2698	0.4297	0.3995	0.3925	0.358	0.3352	0.3018	0.2969	0.2852	0.3271	0.3348	0.2979	0.272	0.2399	0.3142	0.3027	0.2943	0.2899	0.3812	0.2431	0.3355	0.2967	0	0.1859	0.4074	0.3824	0.2937	0.2707	0.2929	0.1491	0.316
0.2301	0.2474	0.3083	0.3877	0.2282	0.314	0.1642	0.161	0.3294	0.4222	0.2152	0.3397	0.2576	0.2195	0.367	0.1806	0.4384	0.1672	0.2505	0.2559	0.3025	0.2671	0.2913	0.2463	0.1859	0	0.2663	0.2177	0.2078	0.2647	0.2096	0.2449	0.248
0.4684	0.429	0.336	0.5203	0.4071	0.4468	0.2923	0.3532	0.4336	0.4035	0.331	0.2569	0.2617	0.3684	0.3413	0.3257	0.3685	0.2117	0.3192	0.1868	0.3178	0.3552	0.393	0.3232	0.4074	0.2663	0	0.4152	0.1647	0.4349	0.3579	0.2343	0.431
0.2793	0.2172	0.2318	0.2415	0.2538	0.2733	0.2515	0.3748	0.2857	0.2455	0.2865	0.3285	0.3855	0.342	0.2737	0.2389	0.273	0.2941	0.2802	0.3008	0.4048	0.3098	0.206	0.2426	0.3824	0.2177	0.4152	0	0.2883	0.4302	0.3591	0.2958	0.3661
0.2596	0.2318	0.3594	0.3073	0.3221	0.2958	0.2654	0.3295	0.4322	0.3137	0.3479	0.3682	0.2571	0.3893	0.3219	0.3525	0.2825	0.333	0.256	0.1578	0.338	0.1869	0.2932	0.4077	0.2937	0.2078	0.1647	0.2883	0	0.2887	0.265	0.2831	0.4208
0.4047	0.3497	0.3914	0.3844	0.401	0.33	0.3175	0.334	0.3875	0.1902	0.2007	0.2537	0.4008	0.417	0.3601	0.291	0.1996	0.2455	0.23	0.2925	0.2993	0.2765	0.2971	0.3074	0.2707	0.2647	0.4349	0.4302	0.2887	0	0.4693	0.2416	0.4398
0.3696	0.3734	0.2799	0.32	0.2486	0.2524	0.2622	0.2491	0.3043	0.1742	0.2119	0.3052	0.2648	0.3819	0.3384	0.3005	0.2387	0.3215	0.2933	0.1806	0.3507	0.1887	0.2727	0.37	0.2929	0.2096	0.3579	0.3591	0.265	0.4693	0	0.2729	0.3686
0.2919	0.255	0.4264	0.1658	0.1996	0.1682	0.1099	0.192	0.2363	0.2142	0.2389	0.3094	0.1993	0.2479	0.2071	0.2386	0.2283	0.2256	0.2685	0.1143	0.1088	0.1874	0.3008	0.2583	0.1491	0.2449	0.2343	0.2958	0.2831	0.2416	0.2729	0	0.2594
0.4088	0.3983	0.3774	0.216	0.2975	0.1741	0.2687	0.2109	0.2798	0.2885	0.218	0.3653	0.2748	0.2865	0.2286	0.2942	0.0761	0.2658	0.4291	0.2701	0.4073	0.2094	0.141	0.3462	0.316	0.248	0.431	0.3661	0.4208	0.4398	0.3686	0.2594	0
