# Supplementary material for: The architecture of functional brain network modulated by driving under train running noise exposure
Source: PLoS One. 2024 Aug 15;19(8):e0306729. doi: 10.1371/journal.pone.0306729 (PMC11326564; doi:10.1371/journal.pone.0306729)
Supplement: S1 Dataset — (ZIP) [file pone.0306729.s001.zip › S1 Dataset/70dB/alpha/metrics.txt]

degree£º[(0, 17), (1, 19), (2, 16), (3, 15), (4, 10), (5, 13), (6, 12), (7, 7), (8, 13), (9, 14), (10, 3), (11, 22), (12, 18), (13, 12), (14, 11), (15, 7), (16, 11), (17, 5), (18, 16), (19, 7), (20, 23), (21, 7), (22, 11), (23, 10), (24, 12), (25, 6), (26, 22), (27, 10), (28, 13), (29, 15), (30, 12), (31, 1), (32, 12)]
clustering coefficient£º{0: 0.5808823529411765, 1: 0.52046783625731, 2: 0.44166666666666665, 3: 0.5238095238095238, 4: 0.5555555555555556, 5: 0.6410256410256411, 6: 0.3333333333333333, 7: 0.5714285714285714, 8: 0.47435897435897434, 9: 0.3956043956043956, 10: 0.3333333333333333, 11: 0.36796536796536794, 12: 0.477124183006536, 13: 0.4090909090909091, 14: 0.34545454545454546, 15: 0.47619047619047616, 16: 0.5272727272727272, 17: 0.5, 18: 0.5083333333333333, 19: 0.6190476190476191, 20: 0.36363636363636365, 21: 0.6190476190476191, 22: 0.6727272727272727, 23: 0.4444444444444444, 24: 0.5909090909090909, 25: 0.4, 26: 0.3203463203463203, 27: 0.5777777777777777, 28: 0.3076923076923077, 29: 0.49523809523809526, 30: 0.4696969696969697, 31: 0, 32: 0.5757575757575758}
global efficiency£º0.6846590909090916
