# Supplementary material for: The architecture of functional brain network modulated by driving under train running noise exposure
Source: PLoS One. 2024 Aug 15;19(8):e0306729. doi: 10.1371/journal.pone.0306729 (PMC11326564; doi:10.1371/journal.pone.0306729)
Supplement: S1 Dataset — (ZIP) [file pone.0306729.s001.zip › S1 Dataset/70dB/beta/70a┬-matrix.txt]

1	2	3	4	5	6	7	8	9	10	11	12	13	14	15	16	17	18	19	20	21	22	23	24	25	26	27	28	29	30	31	32	33
0	0.1561	0.2464	0.2025	0.2084	0.1732	0.1516	0.248	0.1936	0.2046	0.178	0.2423	0.2597	0.1538	0.1453	0.1591	0.1473	0.1143	0.2388	0.1689	0.2411	0.2001	0.1637	0.1862	0.2169	0.1676	0.3732	0.1751	0.1634	0.3144	0.2157	0.2617	0.2544
0.1561	0	0.1765	0.1458	0.2184	0.1794	0.1503	0.2466	0.177	0.1693	0.2095	0.2166	0.224	0.1564	0.1217	0.1419	0.1624	0.1474	0.2433	0.2101	0.2685	0.2001	0.1668	0.1867	0.2698	0.1907	0.3201	0.1294	0.1545	0.24	0.2183	0.2126	0.2108
0.2464	0.1765	0	0.0524	0.1997	0.1585	0.1538	0.2249	0.2081	0.1412	0.1771	0.1887	0.163	0.2448	0.2243	0.179	0.1836	0.1279	0.2709	0.1623	0.2732	0.1604	0.2098	0.1994	0.2598	0.1605	0.3044	0.2518	0.1644	0.3379	0.2177	0.2635	0.2696
0.2025	0.1458	0.0524	0	0.2279	0.2639	0.1737	0.1526	0.2112	0.2974	0.0991	0.2102	0.271	0.1572	0.1564	0.1431	0.1522	0.1451	0.3022	0.2105	0.2812	0.229	0.1986	0.1707	0.3266	0.2684	0.2904	0.1069	0.2041	0.2982	0.1286	0.1653	0.1668
0.2084	0.2184	0.1997	0.2279	0	0.1966	0.268	0.1784	0.2683	0.2692	0.1179	0.2499	0.2227	0.2599	0.1779	0.1302	0.1845	0.1467	0.3443	0.1183	0.3054	0.1643	0.2055	0.2289	0.3116	0.202	0.2974	0.1537	0.2278	0.2957	0.1289	0.1977	0.2299
0.1732	0.1794	0.1585	0.2639	0.1966	0	0.2711	0.1655	0.2518	0.3141	0.1419	0.1912	0.2316	0.2206	0.1506	0.1624	0.1907	0.1415	0.2837	0.1137	0.212	0.1698	0.1662	0.1523	0.1858	0.2324	0.2862	0.1506	0.2395	0.2539	0.1548	0.199	0.1447
0.1516	0.1503	0.1538	0.1737	0.268	0.2711	0	0.2128	0.3174	0.3223	0.2114	0.1237	0.1994	0.2072	0.1673	0.2301	0.1647	0.2123	0.2896	0.1646	0.2468	0.1787	0.1879	0.2278	0.2998	0.2402	0.3128	0.1776	0.2275	0.3423	0.1963	0.1769	0.2684
0.248	0.2466	0.2249	0.1526	0.1784	0.1655	0.2128	0	0.18	0.1311	0.0843	0.2035	0.2138	0.1605	0.1634	0.1652	0.1352	0.2121	0.2777	0.0696	0.2692	0.1026	0.2125	0.1609	0.2893	0.0799	0.2403	0.1722	0.171	0.2372	0.1426	0.1601	0.2092
0.1936	0.177	0.2081	0.2112	0.2683	0.2518	0.3174	0.18	0	0.3884	0.1304	0.2512	0.2384	0.1757	0.1871	0.1385	0.2	0.1627	0.3671	0.172	0.3043	0.1852	0.2102	0.2097	0.2672	0.2471	0.3404	0.2431	0.3095	0.3171	0.2518	0.2371	0.2042
0.2046	0.1693	0.1412	0.2974	0.2692	0.3141	0.3223	0.1311	0.3884	0	0.1161	0.1882	0.3779	0.252	0.2024	0.2342	0.2136	0.2352	0.2874	0.1699	0.1861	0.2166	0.2281	0.2154	0.2694	0.3205	0.1952	0.2163	0.2328	0.127	0.172	0.141	0.2134
0.178	0.2095	0.1771	0.0991	0.1179	0.1419	0.2114	0.0843	0.1304	0.1161	0	0.2106	0.2497	0.1883	0.1322	0.1921	0.1738	0.2004	0.246	0.0503	0.2799	0.1348	0.2186	0.1953	0.2868	0.1424	0.2381	0.1557	0.2209	0.1955	0.1663	0.2018	0.1962
0.2423	0.2166	0.1887	0.2102	0.2499	0.1912	0.1237	0.2035	0.2512	0.1882	0.2106	0	0.1248	0.206	0.1583	0.2402	0.2038	0.1995	0.1991	0.1127	0.2572	0.1545	0.2777	0.1729	0.2229	0.1036	0.0854	0.2142	0.1331	0.156	0.2763	0.1589	0.2105
0.2597	0.224	0.163	0.271	0.2227	0.2316	0.1994	0.2138	0.2384	0.3779	0.2497	0.1248	0	0.3096	0.3262	0.1282	0.3637	0.138	0.1918	0.1268	0.1671	0.2068	0.3599	0.1731	0.1985	0.245	0.2268	0.1536	0.1593	0.2918	0.1429	0.149	0.2692
0.1538	0.1564	0.2448	0.1572	0.2599	0.2206	0.2072	0.1605	0.1757	0.252	0.1883	0.206	0.3096	0	0.2803	0.2384	0.2692	0.2433	0.309	0.26	0.1967	0.231	0.2728	0.1883	0.3306	0.2313	0.2928	0.2961	0.2548	0.336	0.298	0.2892	0.197
0.1453	0.1217	0.2243	0.1564	0.1779	0.1506	0.1673	0.1634	0.1871	0.2024	0.1322	0.1583	0.3262	0.2803	0	0.146	0.2101	0.1782	0.2527	0.2058	0.1461	0.2644	0.2637	0.1388	0.2366	0.3078	0.1891	0.2291	0.2201	0.2127	0.2214	0.2203	0.1427
0.1591	0.1419	0.179	0.1431	0.1302	0.1624	0.2301	0.1652	0.1385	0.2342	0.1921	0.2402	0.1282	0.2384	0.146	0	0.2001	0.174	0.1701	0.1636	0.1788	0.1046	0.2072	0.128	0.1993	0.1148	0.1612	0.1845	0.1715	0.1716	0.21	0.205	0.1554
0.1473	0.1624	0.1836	0.1522	0.1845	0.1907	0.1647	0.1352	0.2	0.2136	0.1738	0.2038	0.3637	0.2692	0.2101	0.2001	0	0.1688	0.1951	0.2283	0.2542	0.236	0.2253	0.1516	0.1735	0.3158	0.2021	0.2178	0.2224	0.1744	0.1622	0.2303	0.0948
0.1143	0.1474	0.1279	0.1451	0.1467	0.1415	0.2123	0.2121	0.1627	0.2352	0.2004	0.1995	0.138	0.2433	0.1782	0.174	0.1688	0	0.186	0.0797	0.2887	0.0745	0.1834	0.1386	0.1854	0.1727	0.1549	0.1913	0.2181	0.1994	0.1999	0.1395	0.2006
0.2388	0.2433	0.2709	0.3022	0.3443	0.2837	0.2896	0.2777	0.3671	0.2874	0.246	0.1991	0.1918	0.309	0.2527	0.1701	0.1951	0.186	0	0.191	0.1738	0.2044	0.2232	0.2708	0.251	0.1655	0.2427	0.2218	0.2714	0.1645	0.2538	0.2535	0.3127
0.1689	0.2101	0.1623	0.2105	0.1183	0.1137	0.1646	0.0696	0.172	0.1699	0.0503	0.1127	0.1268	0.26	0.2058	0.1636	0.2283	0.0797	0.191	0	0.2236	0.2014	0.2553	0.1692	0.2187	0.2691	0.2193	0.2458	0.1655	0.2516	0.1756	0.1132	0.2055
0.2411	0.2685	0.2732	0.2812	0.3054	0.212	0.2468	0.2692	0.3043	0.1861	0.2799	0.2572	0.1671	0.1967	0.1461	0.1788	0.2542	0.2887	0.1738	0.2236	0	0.2004	0.3437	0.2613	0.3529	0.1401	0.1585	0.3003	0.1913	0.1204	0.3031	0.0933	0.2508
0.2001	0.2001	0.1604	0.229	0.1643	0.1698	0.1787	0.1026	0.1852	0.2166	0.1348	0.1545	0.2068	0.231	0.2644	0.1046	0.236	0.0745	0.2044	0.2014	0.2004	0	0.2281	0.2232	0.1956	0.2764	0.2566	0.1687	0.1626	0.3149	0.1487	0.2187	0.2033
0.1637	0.1668	0.2098	0.1986	0.2055	0.1662	0.1879	0.2125	0.2102	0.2281	0.2186	0.2777	0.3599	0.2728	0.2637	0.2072	0.2253	0.1834	0.2232	0.2553	0.3437	0.2281	0	0.1443	0.2611	0.1443	0.3574	0.1716	0.238	0.3081	0.2041	0.2317	0.1518
0.1862	0.1867	0.1994	0.1707	0.2289	0.1523	0.2278	0.1609	0.2097	0.2154	0.1953	0.1729	0.1731	0.1883	0.1388	0.128	0.1516	0.1386	0.2708	0.1692	0.2613	0.2232	0.1443	0	0.2957	0.2229	0.1963	0.1427	0.1939	0.1768	0.2094	0.1425	0.2296
0.2169	0.2698	0.2598	0.3266	0.3116	0.1858	0.2998	0.2893	0.2672	0.2694	0.2868	0.2229	0.1985	0.3306	0.2366	0.1993	0.1735	0.1854	0.251	0.2187	0.3529	0.1956	0.2611	0.2957	0	0.1688	0.3139	0.3331	0.2691	0.2732	0.3119	0.223	0.1808
0.1676	0.1907	0.1605	0.2684	0.202	0.2324	0.2402	0.0799	0.2471	0.3205	0.1424	0.1036	0.245	0.2313	0.3078	0.1148	0.3158	0.1727	0.1655	0.2691	0.1401	0.2764	0.1443	0.2229	0.1688	0	0.1793	0.1055	0.2174	0.2924	0.2021	0.2336	0.2122
0.3732	0.3201	0.3044	0.2904	0.2974	0.2862	0.3128	0.2403	0.3404	0.1952	0.2381	0.0854	0.2268	0.2928	0.1891	0.1612	0.2021	0.1549	0.2427	0.2193	0.1585	0.2566	0.3574	0.1963	0.3139	0.1793	0	0.3531	0.0973	0.2453	0.3355	0.2635	0.3345
0.1751	0.1294	0.2518	0.1069	0.1537	0.1506	0.1776	0.1722	0.2431	0.2163	0.1557	0.2142	0.1536	0.2961	0.2291	0.1845	0.2178	0.1913	0.2218	0.2458	0.3003	0.1687	0.1716	0.1427	0.3331	0.1055	0.3531	0	0.2115	0.3498	0.19	0.2176	0.3425
0.1634	0.1545	0.1644	0.2041	0.2278	0.2395	0.2275	0.171	0.3095	0.2328	0.2209	0.1331	0.1593	0.2548	0.2201	0.1715	0.2224	0.2181	0.2714	0.1655	0.1913	0.1626	0.238	0.1939	0.2691	0.2174	0.0973	0.2115	0	0.1919	0.2368	0.1994	0.28
0.3144	0.24	0.3379	0.2982	0.2957	0.2539	0.3423	0.2372	0.3171	0.127	0.1955	0.156	0.2918	0.336	0.2127	0.1716	0.1744	0.1994	0.1645	0.2516	0.1204	0.3149	0.3081	0.1768	0.2732	0.2924	0.2453	0.3498	0.1919	0	0.4682	0.1721	0.39
0.2157	0.2183	0.2177	0.1286	0.1289	0.1548	0.1963	0.1426	0.2518	0.172	0.1663	0.2763	0.1429	0.298	0.2214	0.21	0.1622	0.1999	0.2538	0.1756	0.3031	0.1487	0.2041	0.2094	0.3119	0.2021	0.3355	0.19	0.2368	0.4682	0	0.1898	0.4067
0.2617	0.2126	0.2635	0.1653	0.1977	0.199	0.1769	0.1601	0.2371	0.141	0.2018	0.1589	0.149	0.2892	0.2203	0.205	0.2303	0.1395	0.2535	0.1132	0.0933	0.2187	0.2317	0.1425	0.223	0.2336	0.2635	0.2176	0.1994	0.1721	0.1898	0	0.224
0.2544	0.2108	0.2696	0.1668	0.2299	0.1447	0.2684	0.2092	0.2042	0.2134	0.1962	0.2105	0.2692	0.197	0.1427	0.1554	0.0948	0.2006	0.3127	0.2055	0.2508	0.2033	0.1518	0.2296	0.1808	0.2122	0.3345	0.3425	0.28	0.39	0.4067	0.224	0
