# Supplementary material for: The architecture of functional brain network modulated by driving under train running noise exposure
Source: PLoS One. 2024 Aug 15;19(8):e0306729. doi: 10.1371/journal.pone.0306729 (PMC11326564; doi:10.1371/journal.pone.0306729)
Supplement: S1 Dataset — (ZIP) [file pone.0306729.s001.zip › S1 Dataset/70dB/beta/metrics.txt]

degree£º[(0, 2), (1, 1), (2, 2), (3, 6), (4, 5), (5, 3), (6, 6), (7, 1), (8, 7), (9, 7), (10, 1), (11, 0), (12, 6), (13, 9), (14, 3), (15, 0), (16, 2), (17, 1), (18, 8), (19, 0), (20, 8), (21, 1), (22, 4), (23, 1), (24, 11), (25, 4), (26, 14), (27, 6), (28, 2), (29, 14), (30, 6), (31, 1), (32, 6)]
clustering coefficient£º{0: 0, 1: 0, 2: 0, 3: 0.2, 4: 0.2, 5: 0.3333333333333333, 6: 0.4, 7: 0, 8: 0.23809523809523808, 9: 0.23809523809523808, 10: 0, 11: 0, 12: 0.2, 13: 0.25, 14: 0.3333333333333333, 15: 0, 16: 0, 17: 0, 18: 0.17857142857142858, 19: 0, 20: 0.14285714285714285, 21: 0, 22: 0.16666666666666666, 23: 0, 24: 0.21818181818181817, 25: 0, 26: 0.12087912087912088, 27: 0.4666666666666667, 28: 0, 29: 0.07692307692307693, 30: 0.4666666666666667, 31: 0, 32: 0.26666666666666666}
global efficiency£º0.4283459595959585
