# Supplementary material for: The architecture of functional brain network modulated by driving under train running noise exposure
Source: PLoS One. 2024 Aug 15;19(8):e0306729. doi: 10.1371/journal.pone.0306729 (PMC11326564; doi:10.1371/journal.pone.0306729)
Supplement: S1 Dataset — (ZIP) [file pone.0306729.s001.zip › S1 Dataset/70dB/theta/70a╚-matrix.txt]

1	2	3	4	5	6	7	8	9	10	11	12	13	14	15	16	17	18	19	20	21	22	23	24	25	26	27	28	29	30	31	32	33
0	0.5244	0.3372	0.6176	0.3444	0.493	0.4218	0.2919	0.4765	0.439	0.2464	0.4243	0.4804	0.4268	0.5295	0.3275	0.4664	0.3289	0.3947	0.3819	0.3671	0.3332	0.5062	0.3065	0.291	0.2408	0.3618	0.3663	0.2286	0.3325	0.3606	0.2976	0.4165
0.5244	0	0.4133	0.5586	0.3054	0.4853	0.4112	0.3215	0.4664	0.4655	0.2602	0.5306	0.4408	0.3521	0.4533	0.4245	0.4501	0.3741	0.3426	0.3019	0.4878	0.3041	0.485	0.2075	0.3139	0.1665	0.4687	0.3097	0.2096	0.3246	0.4106	0.2604	0.4291
0.3372	0.4133	0	0.5413	0.3368	0.522	0.3635	0.2542	0.5089	0.5343	0.2705	0.3368	0.4792	0.5322	0.6322	0.3587	0.4682	0.2569	0.3639	0.4062	0.3397	0.4144	0.306	0.3932	0.2606	0.4509	0.3218	0.3218	0.3436	0.357	0.3033	0.4705	0.4296
0.6176	0.5586	0.5413	0	0.1864	0.3617	0.3563	0.3128	0.3457	0.2444	0.287	0.606	0.4483	0.3475	0.3557	0.3153	0.2655	0.4482	0.3723	0.4353	0.5699	0.2512	0.3273	0.2763	0.3927	0.3095	0.6229	0.402	0.2948	0.3853	0.4242	0.3298	0.3908
0.3444	0.3054	0.3368	0.1864	0	0.3113	0.3052	0.3499	0.3743	0.204	0.3262	0.4224	0.3834	0.4198	0.425	0.3328	0.2877	0.4313	0.3521	0.3073	0.4015	0.2461	0.3012	0.3986	0.3659	0.309	0.503	0.3373	0.2692	0.3257	0.3312	0.2681	0.3935
0.493	0.4853	0.522	0.3617	0.3113	0	0.2471	0.367	0.3685	0.2259	0.3784	0.5472	0.4891	0.4497	0.4268	0.3665	0.2859	0.3825	0.4136	0.3641	0.5367	0.3006	0.4083	0.317	0.4263	0.3491	0.5643	0.4235	0.3082	0.3588	0.3799	0.2993	0.317
0.4218	0.4112	0.3635	0.3563	0.3052	0.2471	0	0.2537	0.2145	0.2874	0.2893	0.4891	0.4424	0.3728	0.4217	0.3067	0.3257	0.3459	0.2564	0.269	0.4666	0.2796	0.344	0.3392	0.3136	0.2194	0.4428	0.3835	0.2941	0.3471	0.2895	0.3159	0.2633
0.2919	0.3215	0.2542	0.3128	0.3499	0.367	0.2537	0	0.3142	0.2701	0.2688	0.2632	0.2425	0.349	0.3439	0.3367	0.204	0.3584	0.332	0.1913	0.2748	0.2773	0.3413	0.4027	0.3248	0.2543	0.4883	0.4954	0.436	0.2636	0.268	0.1743	0.3386
0.4765	0.4664	0.5089	0.3457	0.3743	0.3685	0.2145	0.3142	0	0.2631	0.2199	0.4529	0.3739	0.3977	0.3997	0.2878	0.3019	0.2567	0.2949	0.2412	0.369	0.2936	0.3757	0.2771	0.2046	0.3857	0.4918	0.4765	0.3847	0.3973	0.4561	0.3373	0.2805
0.439	0.4655	0.5343	0.2444	0.204	0.2259	0.2874	0.2701	0.2631	0	0.2609	0.4933	0.41	0.4787	0.4937	0.3755	0.4216	0.309	0.3558	0.3741	0.4072	0.3741	0.421	0.4112	0.3022	0.3072	0.5237	0.3948	0.3796	0.2774	0.2935	0.3212	0.2551
0.2464	0.2602	0.2705	0.287	0.3262	0.3784	0.2893	0.2688	0.2199	0.2609	0	0.2397	0.1737	0.2219	0.3186	0.182	0.1468	0.3008	0.2014	0.1779	0.2213	0.192	0.1665	0.4823	0.1943	0.2045	0.3712	0.3845	0.4844	0.2446	0.2922	0.1785	0.2248
0.4243	0.5306	0.3368	0.606	0.4224	0.5472	0.4891	0.2632	0.4529	0.4933	0.2397	0	0.3996	0.3804	0.4358	0.3763	0.302	0.41	0.3529	0.4185	0.3462	0.4445	0.2557	0.3738	0.3021	0.3795	0.4571	0.2538	0.4856	0.3407	0.2631	0.3715	0.4175
0.4804	0.4408	0.4792	0.4483	0.3834	0.4891	0.4424	0.2425	0.3739	0.41	0.1737	0.3996	0	0.3764	0.3518	0.414	0.4364	0.3758	0.3405	0.2744	0.4118	0.2172	0.4503	0.3126	0.3018	0.284	0.381	0.4462	0.3214	0.4753	0.3995	0.3399	0.377
0.4268	0.3521	0.5322	0.3475	0.4198	0.4497	0.3728	0.349	0.3977	0.4787	0.2219	0.3804	0.3764	0	0.4135	0.3806	0.3222	0.2548	0.2907	0.3137	0.2744	0.272	0.3424	0.2812	0.171	0.1616	0.5408	0.4937	0.4588	0.4806	0.5236	0.3969	0.3961
0.5295	0.4533	0.6322	0.3557	0.425	0.4268	0.4217	0.3439	0.3997	0.4937	0.3186	0.4358	0.3518	0.4135	0	0.4078	0.3209	0.3033	0.2751	0.3353	0.3639	0.3303	0.3974	0.3986	0.2567	0.3123	0.583	0.4525	0.4424	0.5011	0.5499	0.378	0.3632
0.3275	0.4245	0.3587	0.3153	0.3328	0.3665	0.3067	0.3367	0.2878	0.3755	0.182	0.3763	0.414	0.3806	0.4078	0	0.2522	0.217	0.2933	0.3115	0.3689	0.2775	0.2365	0.2597	0.1855	0.2529	0.5067	0.3614	0.3713	0.3805	0.3968	0.3164	0.3749
0.4664	0.4501	0.4682	0.2655	0.2877	0.2859	0.3257	0.204	0.3019	0.4216	0.1468	0.302	0.4364	0.3222	0.3209	0.2522	0	0.3218	0.3328	0.429	0.3369	0.4374	0.3821	0.4115	0.2978	0.3747	0.4095	0.3358	0.3349	0.303	0.3471	0.2221	0.2309
0.3289	0.3741	0.2569	0.4482	0.4313	0.3825	0.3459	0.3584	0.2567	0.309	0.3008	0.41	0.3758	0.2548	0.3033	0.217	0.3218	0	0.2915	0.2897	0.4083	0.2771	0.3515	0.2474	0.2672	0.2501	0.378	0.4309	0.4408	0.2933	0.4054	0.2516	0.2049
0.3947	0.3426	0.3639	0.3723	0.3521	0.4136	0.2564	0.332	0.2949	0.3558	0.2014	0.3529	0.3405	0.2907	0.2751	0.2933	0.3328	0.2915	0	0.2599	0.3526	0.2763	0.267	0.2448	0.3866	0.2451	0.4216	0.2578	0.3744	0.3569	0.3471	0.267	0.4116
0.3819	0.3019	0.4062	0.4353	0.3073	0.3641	0.269	0.1913	0.2412	0.3741	0.1779	0.4185	0.2744	0.3137	0.3353	0.3115	0.429	0.2897	0.2599	0	0.3807	0.2641	0.4347	0.2832	0.2701	0.3628	0.3237	0.3015	0.3241	0.3438	0.2912	0.2751	0.3686
0.3671	0.4878	0.3397	0.5699	0.4015	0.5367	0.4666	0.2748	0.369	0.4072	0.2213	0.3462	0.4118	0.2744	0.3639	0.3689	0.3369	0.4083	0.3526	0.3807	0	0.3679	0.2394	0.4018	0.2386	0.316	0.5201	0.271	0.5223	0.3721	0.3041	0.2721	0.4124
0.3332	0.3041	0.4144	0.2512	0.2461	0.3006	0.2796	0.2773	0.2936	0.3741	0.192	0.4445	0.2172	0.272	0.3303	0.2775	0.4374	0.2771	0.2763	0.2641	0.3679	0	0.3826	0.2923	0.307	0.3272	0.4772	0.4247	0.3246	0.3915	0.3902	0.3452	0.344
0.5062	0.485	0.306	0.3273	0.3012	0.4083	0.344	0.3413	0.3757	0.421	0.1665	0.2557	0.4503	0.3424	0.3974	0.2365	0.3821	0.3515	0.267	0.4347	0.2394	0.3826	0	0.2835	0.3229	0.3951	0.4294	0.2144	0.3284	0.3331	0.3904	0.3136	0.3438
0.3065	0.2075	0.3932	0.2763	0.3986	0.317	0.3392	0.4027	0.2771	0.4112	0.4823	0.3738	0.3126	0.2812	0.3986	0.2597	0.4115	0.2474	0.2448	0.2832	0.4018	0.2923	0.2835	0	0.2041	0.1827	0.4162	0.4431	0.5396	0.3678	0.4186	0.2819	0.2698
0.291	0.3139	0.2606	0.3927	0.3659	0.4263	0.3136	0.3248	0.2046	0.3022	0.1943	0.3021	0.3018	0.171	0.2567	0.1855	0.2978	0.2672	0.3866	0.2701	0.2386	0.307	0.3229	0.2041	0	0.2088	0.4809	0.3081	0.3312	0.3285	0.2688	0.2358	0.3413
0.2408	0.1665	0.4509	0.3095	0.309	0.3491	0.2194	0.2543	0.3857	0.3072	0.2045	0.3795	0.284	0.1616	0.3123	0.2529	0.3747	0.2501	0.2451	0.3628	0.316	0.3272	0.3951	0.1827	0.2088	0	0.4721	0.3832	0.2253	0.351	0.3391	0.2936	0.3469
0.3618	0.4687	0.3218	0.6229	0.503	0.5643	0.4428	0.4883	0.4918	0.5237	0.3712	0.4571	0.381	0.5408	0.583	0.5067	0.4095	0.378	0.4216	0.3237	0.5201	0.4772	0.4294	0.4162	0.4809	0.4721	0	0.3638	0.2852	0.6163	0.4319	0.4091	0.5363
0.3663	0.3097	0.3218	0.402	0.3373	0.4235	0.3835	0.4954	0.4765	0.3948	0.3845	0.2538	0.4462	0.4937	0.4525	0.3614	0.3358	0.4309	0.2578	0.3015	0.271	0.4247	0.2144	0.4431	0.3081	0.3832	0.3638	0	0.3663	0.5317	0.479	0.3932	0.5099
0.2286	0.2096	0.3436	0.2948	0.2692	0.3082	0.2941	0.436	0.3847	0.3796	0.4844	0.4856	0.3214	0.4588	0.4424	0.3713	0.3349	0.4408	0.3744	0.3241	0.5223	0.3246	0.3284	0.5396	0.3312	0.2253	0.2852	0.3663	0	0.3546	0.3304	0.3215	0.4229
0.3325	0.3246	0.357	0.3853	0.3257	0.3588	0.3471	0.2636	0.3973	0.2774	0.2446	0.3407	0.4753	0.4806	0.5011	0.3805	0.303	0.2933	0.3569	0.3438	0.3721	0.3915	0.3331	0.3678	0.3285	0.351	0.6163	0.5317	0.3546	0	0.4418	0.3635	0.4605
0.3606	0.4106	0.3033	0.4242	0.3312	0.3799	0.2895	0.268	0.4561	0.2935	0.2922	0.2631	0.3995	0.5236	0.5499	0.3968	0.3471	0.4054	0.3471	0.2912	0.3041	0.3902	0.3904	0.4186	0.2688	0.3391	0.4319	0.479	0.3304	0.4418	0	0.3668	0.4378
0.2976	0.2604	0.4705	0.3298	0.2681	0.2993	0.3159	0.1743	0.3373	0.3212	0.1785	0.3715	0.3399	0.3969	0.378	0.3164	0.2221	0.2516	0.267	0.2751	0.2721	0.3452	0.3136	0.2819	0.2358	0.2936	0.4091	0.3932	0.3215	0.3635	0.3668	0	0.4044
0.4165	0.4291	0.4296	0.3908	0.3935	0.317	0.2633	0.3386	0.2805	0.2551	0.2248	0.4175	0.377	0.3961	0.3632	0.3749	0.2309	0.2049	0.4116	0.3686	0.4124	0.344	0.3438	0.2698	0.3413	0.3469	0.5363	0.5099	0.4229	0.4605	0.4378	0.4044	0
