# Supplementary material for: The architecture of functional brain network modulated by driving under train running noise exposure
Source: PLoS One. 2024 Aug 15;19(8):e0306729. doi: 10.1371/journal.pone.0306729 (PMC11326564; doi:10.1371/journal.pone.0306729)
Supplement: S1 Dataset — (ZIP) [file pone.0306729.s001.zip › S1 Dataset/70dB/theta/metrics.txt]

degree£º[(0, 19), (1, 19), (2, 19), (3, 18), (4, 12), (5, 22), (6, 11), (7, 6), (8, 17), (9, 18), (10, 5), (11, 22), (12, 22), (13, 19), (14, 23), (15, 15), (16, 11), (17, 13), (18, 13), (19, 11), (20, 20), (21, 10), (22, 14), (23, 14), (24, 5), (25, 9), (26, 29), (27, 22), (28, 15), (29, 19), (30, 18), (31, 9), (32, 19)]
clustering coefficient£º{0: 0.6549707602339181, 1: 0.672514619883041, 2: 0.4444444444444444, 3: 0.6274509803921569, 4: 0.5909090909090909, 5: 0.5238095238095238, 6: 0.8, 7: 0.7333333333333333, 8: 0.6397058823529411, 9: 0.5751633986928104, 10: 0.7, 11: 0.4675324675324675, 12: 0.6406926406926406, 13: 0.672514619883041, 14: 0.6284584980237155, 15: 0.7619047619047619, 16: 0.6, 17: 0.5897435897435898, 18: 0.5897435897435898, 19: 0.5636363636363636, 20: 0.5263157894736842, 21: 0.4888888888888889, 22: 0.6043956043956044, 23: 0.46153846153846156, 24: 0.8, 25: 0.5277777777777778, 26: 0.458128078817734, 27: 0.4805194805194805, 28: 0.5142857142857142, 29: 0.5964912280701754, 30: 0.6274509803921569, 31: 0.8055555555555556, 32: 0.6257309941520468}
global efficiency£º0.7452651515151515
