# Supplementary material for: The architecture of functional brain network modulated by driving under train running noise exposure
Source: PLoS One. 2024 Aug 15;19(8):e0306729. doi: 10.1371/journal.pone.0306729 (PMC11326564; doi:10.1371/journal.pone.0306729)
Supplement: S1 Dataset — (ZIP) [file pone.0306729.s001.zip › S1 Dataset/80dB/alpha/80a┴-matrix.txt]

1	2	3	4	5	6	7	8	9	10	11	12	13	14	15	16	17	18	19	20	21	22	23	24	25	26	27	28	29	30	31	32	33
0	0.1639	0.2448	0.2326	0.3568	0.2916	0.2867	0.2963	0.3427	0.149	0.1761	0.2114	0.2941	0.3301	0.3178	0.3274	0.2623	0.2711	0.2219	0.3053	0.2871	0.4081	0.3375	0.3284	0.4084	0.3355	0.345	0.2811	0.3076	0.2391	0.1552	0.3276	0.1953
0.1639	0	0.3545	0.2971	0.2898	0.2556	0.3709	0.3555	0.3936	0.2362	0.2644	0.2966	0.5201	0.4452	0.4075	0.3926	0.2232	0.1898	0.2784	0.4567	0.4157	0.4553	0.3007	0.3143	0.4609	0.3756	0.5196	0.2504	0.2948	0.3232	0.2038	0.3118	0.2247
0.2448	0.3545	0	0.3714	0.2328	0.4326	0.3005	0.2942	0.4616	0.2059	0.2227	0.2841	0.2898	0.4383	0.365	0.4617	0.1608	0.2753	0.267	0.2647	0.3066	0.4358	0.2765	0.2711	0.5547	0.3101	0.23	0.2679	0.1639	0.213	0.1857	0.2571	0.2143
0.2326	0.2971	0.3714	0	0.4294	0.1127	0.2057	0.4205	0.3578	0.2631	0.3409	0.3697	0.4714	0.4156	0.4219	0.3295	0.2917	0.1927	0.3039	0.4005	0.3528	0.4486	0.2812	0.3028	0.4585	0.3668	0.4554	0.3095	0.3303	0.3609	0.2711	0.3566	0.2385
0.3568	0.2898	0.2328	0.4294	0	0.6058	0.3102	0.2293	0.4961	0.3769	0.1764	0.2759	0.3946	0.488	0.4623	0.3962	0.2211	0.174	0.3526	0.3834	0.4086	0.4099	0.2535	0.2107	0.5581	0.3803	0.2388	0.168	0.2766	0.1747	0.2026	0.2081	0.1486
0.2916	0.2556	0.4326	0.1127	0.6058	0	0.2089	0.5786	0.3893	0.1291	0.3421	0.3907	0.422	0.393	0.3266	0.3329	0.2838	0.2427	0.2969	0.3183	0.3347	0.4353	0.2503	0.4545	0.4362	0.3414	0.4125	0.2562	0.4418	0.3545	0.2403	0.4253	0.2362
0.2867	0.3709	0.3005	0.2057	0.3102	0.2089	0	0.3901	0.3294	0.2915	0.2821	0.3391	0.4802	0.3563	0.3924	0.259	0.2074	0.1826	0.2484	0.4192	0.2827	0.4532	0.2869	0.2007	0.3989	0.3761	0.3526	0.2901	0.2727	0.2627	0.2314	0.2548	0.2602
0.2963	0.3555	0.2942	0.4205	0.2293	0.5786	0.3901	0	0.4585	0.4135	0.2341	0.3712	0.291	0.4036	0.4009	0.2832	0.3087	0.2271	0.3414	0.3469	0.3242	0.4074	0.2485	0.1933	0.45	0.3282	0.3172	0.154	0.2208	0.2379	0.1507	0.26	0.2243
0.3427	0.3936	0.4616	0.3578	0.4961	0.3893	0.3294	0.4585	0	0.2275	0.3959	0.4087	0.4362	0.4042	0.351	0.3208	0.2787	0.3348	0.3625	0.2406	0.3898	0.3901	0.3854	0.4802	0.3553	0.1707	0.4468	0.443	0.5169	0.3768	0.341	0.4705	0.205
0.149	0.2362	0.2059	0.2631	0.3769	0.1291	0.2915	0.4135	0.2275	0	0.4238	0.393	0.3969	0.3537	0.3839	0.2815	0.2055	0.2574	0.2646	0.2814	0.287	0.3637	0.2742	0.3671	0.3323	0.3251	0.4176	0.3321	0.3554	0.2686	0.2442	0.3288	0.2283
0.1761	0.2644	0.2227	0.3409	0.1764	0.3421	0.2821	0.2341	0.3959	0.4238	0	0.3499	0.3153	0.49	0.4587	0.4205	0.3005	0.2705	0.5123	0.2885	0.4603	0.376	0.2382	0.2472	0.5102	0.3299	0.352	0.2028	0.2708	0.1918	0.1562	0.2243	0.1512
0.2114	0.2966	0.2841	0.3697	0.2759	0.3907	0.3391	0.3712	0.4087	0.393	0.3499	0	0.3112	0.401	0.3964	0.2777	0.159	0.3003	0.2443	0.3416	0.3034	0.365	0.2328	0.3908	0.4109	0.36	0.2187	0.2703	0.3122	0.33	0.3505	0.2612	0.1696
0.2941	0.5201	0.2898	0.4714	0.3946	0.422	0.4802	0.291	0.4362	0.3969	0.3153	0.3112	0	0.3386	0.2254	0.2142	0.2282	0.3343	0.3825	0.3364	0.3724	0.5556	0.4883	0.3808	0.4966	0.2937	0.31	0.4504	0.3458	0.2491	0.2442	0.2779	0.15
0.3301	0.4452	0.4383	0.4156	0.488	0.393	0.3563	0.4036	0.4042	0.3537	0.49	0.401	0.3386	0	0.1446	0.3121	0.2232	0.4288	0.3355	0.3198	0.2558	0.2065	0.4066	0.4299	0.3671	0.232	0.4636	0.4563	0.4476	0.4053	0.3829	0.4431	0.2072
0.3178	0.4075	0.365	0.4219	0.4623	0.3266	0.3924	0.4009	0.351	0.3839	0.4587	0.3964	0.2254	0.1446	0	0.2007	0.3358	0.3121	0.331	0.2831	0.3047	0.1538	0.4214	0.463	0.3398	0.148	0.4675	0.4795	0.4575	0.3905	0.4505	0.4106	0.2318
0.3274	0.3926	0.4617	0.3295	0.3962	0.3329	0.259	0.2832	0.3208	0.2815	0.4205	0.2777	0.2142	0.3121	0.2007	0	0.1679	0.4537	0.3384	0.2809	0.3167	0.2837	0.2713	0.4503	0.4027	0.2592	0.4343	0.4271	0.4826	0.4086	0.3766	0.4475	0.2632
0.2623	0.2232	0.1608	0.2917	0.2211	0.2838	0.2074	0.3087	0.2787	0.2055	0.3005	0.159	0.2282	0.2232	0.3358	0.1679	0	0.3154	0.3143	0.3379	0.3529	0.2343	0.2393	0.2333	0.2951	0.2878	0.1818	0.2226	0.1519	0.1911	0.2852	0.1432	0.2264
0.2711	0.1898	0.2753	0.1927	0.174	0.2427	0.1826	0.2271	0.3348	0.2574	0.2705	0.3003	0.3343	0.4288	0.3121	0.4537	0.3154	0	0.2772	0.2077	0.3073	0.3081	0.2438	0.2306	0.5581	0.326	0.2053	0.1771	0.1484	0.1948	0.1435	0.1725	0.2747
0.2219	0.2784	0.267	0.3039	0.3526	0.2969	0.2484	0.3414	0.3625	0.2646	0.5123	0.2443	0.3825	0.3355	0.331	0.3384	0.3143	0.2772	0	0.2828	0.4658	0.3881	0.4234	0.1651	0.3233	0.3402	0.3886	0.3783	0.219	0.3245	0.3168	0.2915	0.2634
0.3053	0.4567	0.2647	0.4005	0.3834	0.3183	0.4192	0.3469	0.2406	0.2814	0.2885	0.3416	0.3364	0.3198	0.2831	0.2809	0.3379	0.2077	0.2828	0	0.2362	0.4536	0.4394	0.4322	0.3379	0.2484	0.3791	0.4428	0.4173	0.2812	0.3019	0.3068	0.1264
0.2871	0.4157	0.3066	0.3528	0.4086	0.3347	0.2827	0.3242	0.3898	0.287	0.4603	0.3034	0.3724	0.2558	0.3047	0.3167	0.3529	0.3073	0.4658	0.2362	0	0.3306	0.4905	0.2236	0.405	0.3019	0.4149	0.509	0.2854	0.3974	0.4339	0.3083	0.2463
0.4081	0.4553	0.4358	0.4486	0.4099	0.4353	0.4532	0.4074	0.3901	0.3637	0.376	0.365	0.5556	0.2065	0.1538	0.2837	0.2343	0.3081	0.3881	0.4536	0.3306	0	0.4157	0.4683	0.4576	0.4682	0.3539	0.4425	0.3953	0.3403	0.3736	0.3047	0.2207
0.3375	0.3007	0.2765	0.2812	0.2535	0.2503	0.2869	0.2485	0.3854	0.2742	0.2382	0.2328	0.4883	0.4066	0.4214	0.2713	0.2393	0.2438	0.4234	0.4394	0.4905	0.4157	0	0.2193	0.5047	0.3511	0.4306	0.3117	0.2134	0.288	0.3389	0.2275	0.27
0.3284	0.3143	0.2711	0.3028	0.2107	0.4545	0.2007	0.1933	0.4802	0.3671	0.2472	0.3908	0.3808	0.4299	0.463	0.4503	0.2333	0.2306	0.1651	0.4322	0.2236	0.4683	0.2193	0	0.34	0.4598	0.3229	0.1517	0.1906	0.0809	0.1231	0.1056	0.1654
0.4084	0.4609	0.5547	0.4585	0.5581	0.4362	0.3989	0.45	0.3553	0.3323	0.5102	0.4109	0.4966	0.3671	0.3398	0.4027	0.2951	0.5581	0.3233	0.3379	0.405	0.4576	0.5047	0.34	0	0.3135	0.6293	0.6193	0.4386	0.5869	0.5973	0.4763	0.366
0.3355	0.3756	0.3101	0.3668	0.3803	0.3414	0.3761	0.3282	0.1707	0.3251	0.3299	0.36	0.2937	0.232	0.148	0.2592	0.2878	0.326	0.3402	0.2484	0.3019	0.4682	0.3511	0.4598	0.3135	0	0.3719	0.4021	0.399	0.3336	0.3031	0.3201	0.2006
0.345	0.5196	0.23	0.4554	0.2388	0.4125	0.3526	0.3172	0.4468	0.4176	0.352	0.2187	0.31	0.4636	0.4675	0.4343	0.1818	0.2053	0.3886	0.3791	0.4149	0.3539	0.4306	0.3229	0.6293	0.3719	0	0.5027	0.4267	0.4269	0.4971	0.434	0.2474
0.2811	0.2504	0.2679	0.3095	0.168	0.2562	0.2901	0.154	0.443	0.3321	0.2028	0.2703	0.4504	0.4563	0.4795	0.4271	0.2226	0.1771	0.3783	0.4428	0.509	0.4425	0.3117	0.1517	0.6193	0.4021	0.5027	0	0.178	0.3278	0.3504	0.178	0.3222
0.3076	0.2948	0.1639	0.3303	0.2766	0.4418	0.2727	0.2208	0.5169	0.3554	0.2708	0.3122	0.3458	0.4476	0.4575	0.4826	0.1519	0.1484	0.219	0.4173	0.2854	0.3953	0.2134	0.1906	0.4386	0.399	0.4267	0.178	0	0.3002	0.1656	0.163	0.2167
0.2391	0.3232	0.213	0.3609	0.1747	0.3545	0.2627	0.2379	0.3768	0.2686	0.1918	0.33	0.2491	0.4053	0.3905	0.4086	0.1911	0.1948	0.3245	0.2812	0.3974	0.3403	0.288	0.0809	0.5869	0.3336	0.4269	0.3278	0.3002	0	0.4546	0.2266	0.0824
0.1552	0.2038	0.1857	0.2711	0.2026	0.2403	0.2314	0.1507	0.341	0.2442	0.1562	0.3505	0.2442	0.3829	0.4505	0.3766	0.2852	0.1435	0.3168	0.3019	0.4339	0.3736	0.3389	0.1231	0.5973	0.3031	0.4971	0.3504	0.1656	0.4546	0	0.2196	0.213
0.3276	0.3118	0.2571	0.3566	0.2081	0.4253	0.2548	0.26	0.4705	0.3288	0.2243	0.2612	0.2779	0.4431	0.4106	0.4475	0.1432	0.1725	0.2915	0.3068	0.3083	0.3047	0.2275	0.1056	0.4763	0.3201	0.434	0.178	0.163	0.2266	0.2196	0	0.1559
0.1953	0.2247	0.2143	0.2385	0.1486	0.2362	0.2602	0.2243	0.205	0.2283	0.1512	0.1696	0.15	0.2072	0.2318	0.2632	0.2264	0.2747	0.2634	0.1264	0.2463	0.2207	0.27	0.1654	0.366	0.2006	0.2474	0.3222	0.2167	0.0824	0.213	0.1559	0
