# Supplementary material for: The architecture of functional brain network modulated by driving under train running noise exposure
Source: PLoS One. 2024 Aug 15;19(8):e0306729. doi: 10.1371/journal.pone.0306729 (PMC11326564; doi:10.1371/journal.pone.0306729)
Supplement: S1 Dataset — (ZIP) [file pone.0306729.s001.zip › S1 Dataset/80dB/alpha/metrics.txt]

degree£º[(0, 11), (1, 15), (2, 9), (3, 19), (4, 15), (5, 19), (6, 12), (7, 15), (8, 27), (9, 15), (10, 14), (11, 16), (12, 18), (13, 24), (14, 22), (15, 18), (16, 3), (17, 6), (18, 16), (19, 15), (20, 17), (21, 25), (22, 13), (23, 14), (24, 30), (25, 20), (26, 24), (27, 16), (28, 13), (29, 16), (30, 12), (31, 11), (32, 2)]
clustering coefficient£º{0: 0.7090909090909091, 1: 0.6, 2: 0.75, 3: 0.5789473684210527, 4: 0.580952380952381, 5: 0.5906432748538012, 6: 0.7121212121212122, 7: 0.638095238095238, 8: 0.5156695156695157, 9: 0.6, 10: 0.6923076923076923, 11: 0.65, 12: 0.5490196078431373, 13: 0.4384057971014493, 14: 0.42424242424242425, 15: 0.45751633986928103, 16: 0, 17: 0.5333333333333333, 18: 0.6666666666666666, 19: 0.47619047619047616, 20: 0.5735294117647058, 21: 0.52, 22: 0.6282051282051282, 23: 0.6263736263736264, 24: 0.4781609195402299, 25: 0.3894736842105263, 26: 0.5652173913043478, 27: 0.5583333333333333, 28: 0.6538461538461539, 29: 0.7083333333333334, 30: 0.7424242424242424, 31: 0.6909090909090909, 32: 1.0}
global efficiency£º0.7452651515151514
