# Supplementary material for: The architecture of functional brain network modulated by driving under train running noise exposure
Source: PLoS One. 2024 Aug 15;19(8):e0306729. doi: 10.1371/journal.pone.0306729 (PMC11326564; doi:10.1371/journal.pone.0306729)
Supplement: S1 Dataset — (ZIP) [file pone.0306729.s001.zip › S1 Dataset/80dB/beta/80a┬-matrix.txt]

1	2	3	4	5	6	7	8	9	10	11	12	13	14	15	16	17	18	19	20	21	22	23	24	25	26	27	28	29	30	31	32	33
0	0.0984	0.21	0.2906	0.2378	0.3536	0.2422	0.2574	0.3141	0.2506	0.1713	0.2458	0.2137	0.2135	0.27	0.2786	0.3384	0.239	0.3358	0.306	0.3206	0.3117	0.2858	0.2876	0.3406	0.2484	0.2578	0.2097	0.3068	0.213	0.1257	0.3245	0.2246
0.0984	0	0.2866	0.3587	0.2103	0.3114	0.342	0.2664	0.31	0.3708	0.2612	0.3329	0.3931	0.2301	0.3191	0.2561	0.2399	0.1991	0.3509	0.3848	0.3201	0.3674	0.2455	0.2017	0.3123	0.2613	0.3691	0.2547	0.1995	0.3653	0.2603	0.3144	0.3644
0.21	0.2866	0	0.2803	0.0893	0.3464	0.2174	0.1848	0.2355	0.2322	0.1525	0.1901	0.2328	0.2771	0.3157	0.3489	0.1828	0.2418	0.2974	0.2997	0.3652	0.2737	0.1943	0.2252	0.4694	0.184	0.1771	0.2041	0.1082	0.2228	0.1732	0.1946	0.2368
0.2906	0.3587	0.2803	0	0.2189	0.1587	0.1563	0.2956	0.1904	0.2659	0.3001	0.2801	0.3552	0.2551	0.3392	0.2887	0.1792	0.2268	0.365	0.3625	0.3159	0.3286	0.2417	0.2923	0.3066	0.2407	0.3323	0.2941	0.2876	0.3572	0.2886	0.2573	0.2768
0.2378	0.2103	0.0893	0.2189	0	0.3277	0.187	0.1068	0.2536	0.2757	0.116	0.2118	0.2494	0.3206	0.3713	0.3533	0.2677	0.1788	0.3393	0.2058	0.3525	0.2523	0.2152	0.1918	0.418	0.219	0.174	0.1835	0.1414	0.1595	0.1332	0.2008	0.1751
0.3536	0.3114	0.3464	0.1587	0.3277	0	0.1728	0.3765	0.3115	0.1709	0.2886	0.2688	0.3341	0.2571	0.3509	0.353	0.2309	0.2208	0.394	0.2555	0.3719	0.2475	0.1789	0.3849	0.2826	0.1526	0.338	0.2	0.3364	0.3465	0.2163	0.3338	0.2852
0.2422	0.342	0.2174	0.1563	0.187	0.1728	0	0.1856	0.157	0.209	0.2479	0.3007	0.3161	0.2263	0.2819	0.2856	0.2017	0.2716	0.3393	0.3784	0.2563	0.3595	0.2902	0.3077	0.2828	0.3255	0.3186	0.3265	0.287	0.2513	0.2919	0.25	0.2097
0.2574	0.2664	0.1848	0.2956	0.1068	0.3765	0.1856	0	0.2839	0.2376	0.2248	0.1995	0.1923	0.2817	0.3709	0.3308	0.2161	0.2957	0.2611	0.2755	0.3119	0.2404	0.1691	0.2226	0.3782	0.1926	0.2093	0.1706	0.1014	0.1789	0.2308	0.1357	0.2004
0.3141	0.31	0.2355	0.1904	0.2536	0.3115	0.157	0.2839	0	0.1585	0.2871	0.2589	0.2993	0.3344	0.3602	0.3793	0.2106	0.307	0.307	0.219	0.3082	0.2592	0.2362	0.378	0.2281	0.1392	0.287	0.2442	0.3234	0.3263	0.2667	0.3129	0.246
0.2506	0.3708	0.2322	0.2659	0.2757	0.1709	0.209	0.2376	0.1585	0	0.3414	0.3309	0.3129	0.2626	0.268	0.3093	0.2303	0.3444	0.349	0.3404	0.2532	0.3966	0.2975	0.4545	0.2723	0.363	0.3931	0.3542	0.4129	0.2469	0.3247	0.2921	0.2357
0.1713	0.2612	0.1525	0.3001	0.116	0.2886	0.2479	0.2248	0.2871	0.3414	0	0.2691	0.2142	0.299	0.3753	0.3778	0.2271	0.3093	0.4157	0.2704	0.3815	0.2126	0.2805	0.2751	0.4242	0.1725	0.1641	0.2467	0.1709	0.1737	0.2381	0.1416	0.1973
0.2458	0.3329	0.1901	0.2801	0.2118	0.2688	0.3007	0.1995	0.2589	0.3309	0.2691	0	0.2742	0.3169	0.3094	0.3219	0.1187	0.2131	0.1994	0.2905	0.2684	0.289	0.3017	0.332	0.3307	0.3081	0.2191	0.2704	0.2742	0.2149	0.2783	0.2145	0.1146
0.2137	0.3931	0.2328	0.3552	0.2494	0.3341	0.3161	0.1923	0.2993	0.3129	0.2142	0.2742	0	0.1821	0.2605	0.2525	0.3104	0.3343	0.3323	0.3269	0.2996	0.3275	0.4745	0.322	0.3986	0.1539	0.3134	0.3738	0.207	0.2657	0.2164	0.2005	0.2026
0.2135	0.2301	0.2771	0.2551	0.3206	0.2571	0.2263	0.2817	0.3344	0.2626	0.299	0.3169	0.1821	0	0.1932	0.2705	0.2281	0.3061	0.2831	0.2057	0.2241	0.0999	0.2966	0.3653	0.2607	0.1222	0.3184	0.2664	0.3049	0.2858	0.242	0.2855	0.1937
0.27	0.3191	0.3157	0.3392	0.3713	0.3509	0.2819	0.3709	0.3602	0.268	0.3753	0.3094	0.2605	0.1932	0	0.2871	0.2656	0.356	0.2411	0.3634	0.2837	0.2815	0.4275	0.4423	0.2013	0.3169	0.422	0.4068	0.3377	0.3159	0.3541	0.3115	0.2778
0.2786	0.2561	0.3489	0.2887	0.3533	0.353	0.2856	0.3308	0.3793	0.3093	0.3778	0.3219	0.2525	0.2705	0.2871	0	0.2592	0.4178	0.2929	0.3599	0.2602	0.2516	0.1816	0.4018	0.2329	0.2325	0.3801	0.2926	0.3312	0.3848	0.3433	0.3848	0.277
0.3384	0.2399	0.1828	0.1792	0.2677	0.2309	0.2017	0.2161	0.2106	0.2303	0.2271	0.1187	0.3104	0.2281	0.2656	0.2592	0	0.3284	0.336	0.4099	0.3982	0.3453	0.2754	0.3547	0.2167	0.3206	0.2696	0.2534	0.2426	0.2312	0.2799	0.1983	0.285
0.239	0.1991	0.2418	0.2268	0.1788	0.2208	0.2716	0.2957	0.307	0.3444	0.3093	0.2131	0.3343	0.3061	0.356	0.4178	0.3284	0	0.3008	0.2526	0.3031	0.2336	0.2182	0.2239	0.3324	0.2369	0.2205	0.1192	0.1156	0.2307	0.1305	0.2094	0.3226
0.3358	0.3509	0.2974	0.365	0.3393	0.394	0.3393	0.2611	0.307	0.349	0.4157	0.1994	0.3323	0.2831	0.2411	0.2929	0.336	0.3008	0	0.3914	0.3399	0.437	0.4004	0.3422	0.255	0.428	0.3959	0.4025	0.3263	0.2809	0.3195	0.2566	0.2064
0.306	0.3848	0.2997	0.3625	0.2058	0.2555	0.3784	0.2755	0.219	0.3404	0.2704	0.2905	0.3269	0.2057	0.3634	0.3599	0.4099	0.2526	0.3914	0	0.3148	0.2856	0.4019	0.3156	0.2929	0.2407	0.2728	0.2739	0.2273	0.2494	0.2092	0.1538	0.198
0.3206	0.3201	0.3652	0.3159	0.3525	0.3719	0.2563	0.3119	0.3082	0.2532	0.3815	0.2684	0.2996	0.2241	0.2837	0.2602	0.3982	0.3031	0.3399	0.3148	0	0.2652	0.413	0.2674	0.3349	0.262	0.3837	0.4195	0.2355	0.2478	0.3238	0.1685	0.1824
0.3117	0.3674	0.2737	0.3286	0.2523	0.2475	0.3595	0.2404	0.2592	0.3966	0.2126	0.289	0.3275	0.0999	0.2815	0.2516	0.3453	0.2336	0.437	0.2856	0.2652	0	0.4475	0.346	0.2915	0.302	0.2165	0.3147	0.2664	0.2834	0.2411	0.2059	0.2301
0.2858	0.2455	0.1943	0.2417	0.2152	0.1789	0.2902	0.1691	0.2362	0.2975	0.2805	0.3017	0.4745	0.2966	0.4275	0.1816	0.2754	0.2182	0.4004	0.4019	0.413	0.4475	0	0.1778	0.3202	0.3771	0.3958	0.2598	0.1557	0.3471	0.2795	0.277	0.3312
0.2876	0.2017	0.2252	0.2923	0.1918	0.3849	0.3077	0.2226	0.378	0.4545	0.2751	0.332	0.322	0.3653	0.4423	0.4018	0.3547	0.2239	0.3422	0.3156	0.2674	0.346	0.1778	0	0.2245	0.3647	0.2726	0.1203	0.0918	0.1785	0.1029	0.1243	0.2805
0.3406	0.3123	0.4694	0.3066	0.418	0.2826	0.2828	0.3782	0.2281	0.2723	0.4242	0.3307	0.3986	0.2607	0.2013	0.2329	0.2167	0.3324	0.255	0.2929	0.3349	0.2915	0.3202	0.2245	0	0.2146	0.4031	0.4191	0.2339	0.3655	0.399	0.2856	0.2485
0.2484	0.2613	0.184	0.2407	0.219	0.1526	0.3255	0.1926	0.1392	0.363	0.1725	0.3081	0.1539	0.1222	0.3169	0.2325	0.3206	0.2369	0.428	0.2407	0.262	0.302	0.3771	0.3647	0.2146	0	0.2588	0.2355	0.3011	0.2799	0.1433	0.2332	0.2127
0.2578	0.3691	0.1771	0.3323	0.174	0.338	0.3186	0.2093	0.287	0.3931	0.1641	0.2191	0.3134	0.3184	0.422	0.3801	0.2696	0.2205	0.3959	0.2728	0.3837	0.2165	0.3958	0.2726	0.4031	0.2588	0	0.3543	0.2747	0.3554	0.2646	0.3299	0.234
0.2097	0.2547	0.2041	0.2941	0.1835	0.2	0.3265	0.1706	0.2442	0.3542	0.2467	0.2704	0.3738	0.2664	0.4068	0.2926	0.2534	0.1192	0.4025	0.2739	0.4195	0.3147	0.2598	0.1203	0.4191	0.2355	0.3543	0	0.1264	0.4057	0.3189	0.2727	0.3141
0.3068	0.1995	0.1082	0.2876	0.1414	0.3364	0.287	0.1014	0.3234	0.4129	0.1709	0.2742	0.207	0.3049	0.3377	0.3312	0.2426	0.1156	0.3263	0.2273	0.2355	0.2664	0.1557	0.0918	0.2339	0.3011	0.2747	0.1264	0	0.1626	0.0944	0.1111	0.2065
0.213	0.3653	0.2228	0.3572	0.1595	0.3465	0.2513	0.1789	0.3263	0.2469	0.1737	0.2149	0.2657	0.2858	0.3159	0.3848	0.2312	0.2307	0.2809	0.2494	0.2478	0.2834	0.3471	0.1785	0.3655	0.2799	0.3554	0.4057	0.1626	0	0.3633	0.1598	0.2224
0.1257	0.2603	0.1732	0.2886	0.1332	0.2163	0.2919	0.2308	0.2667	0.3247	0.2381	0.2783	0.2164	0.242	0.3541	0.3433	0.2799	0.1305	0.3195	0.2092	0.3238	0.2411	0.2795	0.1029	0.399	0.1433	0.2646	0.3189	0.0944	0.3633	0	0.1919	0.316
0.3245	0.3144	0.1946	0.2573	0.2008	0.3338	0.25	0.1357	0.3129	0.2921	0.1416	0.2145	0.2005	0.2855	0.3115	0.3848	0.1983	0.2094	0.2566	0.1538	0.1685	0.2059	0.277	0.1243	0.2856	0.2332	0.3299	0.2727	0.1111	0.1598	0.1919	0	0.1418
0.2246	0.3644	0.2368	0.2768	0.1751	0.2852	0.2097	0.2004	0.246	0.2357	0.1973	0.1146	0.2026	0.1937	0.2778	0.277	0.285	0.3226	0.2064	0.198	0.1824	0.2301	0.3312	0.2805	0.2485	0.2127	0.234	0.3141	0.2065	0.2224	0.316	0.1418	0
