# Supplementary material for: The architecture of functional brain network modulated by driving under train running noise exposure
Source: PLoS One. 2024 Aug 15;19(8):e0306729. doi: 10.1371/journal.pone.0306729 (PMC11326564; doi:10.1371/journal.pone.0306729)
Supplement: S1 Dataset — (ZIP) [file pone.0306729.s001.zip › S1 Dataset/80dB/beta/metrics.txt]

degree£º[(0, 13), (1, 18), (2, 9), (3, 20), (4, 7), (5, 19), (6, 16), (7, 9), (8, 17), (9, 17), (10, 12), (11, 13), (12, 17), (13, 13), (14, 24), (15, 21), (16, 10), (17, 13), (18, 26), (19, 17), (20, 20), (21, 17), (22, 17), (23, 17), (24, 21), (25, 10), (26, 17), (27, 14), (28, 11), (29, 14), (30, 11), (31, 10), (32, 8)]
clustering coefficient£º{0: 0.5384615384615384, 1: 0.5359477124183006, 2: 0.7777777777777778, 3: 0.5, 4: 0.5238095238095238, 5: 0.4678362573099415, 6: 0.575, 7: 0.6111111111111112, 8: 0.5441176470588235, 9: 0.4264705882352941, 10: 0.5757575757575758, 11: 0.6153846153846154, 12: 0.5882352941176471, 13: 0.3333333333333333, 14: 0.40217391304347827, 15: 0.4380952380952381, 16: 0.5777777777777777, 17: 0.46153846153846156, 18: 0.4430769230769231, 19: 0.6176470588235294, 20: 0.49473684210526314, 21: 0.6102941176470589, 22: 0.47794117647058826, 23: 0.49264705882352944, 24: 0.40476190476190477, 25: 0.6666666666666666, 26: 0.6029411764705882, 27: 0.6043956043956044, 28: 0.4909090909090909, 29: 0.6043956043956044, 30: 0.5636363636363636, 31: 0.5555555555555556, 32: 0.17857142857142858}
global efficiency£º0.7357954545454546
