# Supplementary material for: The architecture of functional brain network modulated by driving under train running noise exposure
Source: PLoS One. 2024 Aug 15;19(8):e0306729. doi: 10.1371/journal.pone.0306729 (PMC11326564; doi:10.1371/journal.pone.0306729)
Supplement: S1 Dataset — (ZIP) [file pone.0306729.s001.zip › S1 Dataset/80dB/theta/80a╚-matrix.txt]

1	2	3	4	5	6	7	8	9	10	11	12	13	14	15	16	17	18	19	20	21	22	23	24	25	26	27	28	29	30	31	32	33
0	0.3989	0.2633	0.3509	0.4121	0.3644	0.3707	0.4131	0.369	0.2053	0.2501	0.2966	0.1861	0.4721	0.4087	0.3889	0.2158	0.1936	0.1162	0.2388	0.263	0.3331	0.2918	0.315	0.3504	0.2997	0.3676	0.3642	0.3158	0.3081	0.2413	0.3579	0.2906
0.3989	0	0.3378	0.3933	0.3516	0.2514	0.4359	0.488	0.4546	0.3138	0.2618	0.2871	0.3423	0.5627	0.4121	0.5149	0.3487	0.2183	0.2426	0.2434	0.3687	0.381	0.3091	0.2579	0.4706	0.4347	0.5358	0.2878	0.361	0.2848	0.2491	0.3616	0.1766
0.2633	0.3378	0	0.3096	0.4281	0.3888	0.3022	0.3651	0.4581	0.1837	0.4203	0.3862	0.3002	0.5874	0.4371	0.5077	0.3139	0.3117	0.2296	0.2867	0.2108	0.442	0.3873	0.2129	0.5421	0.3259	0.2246	0.3618	0.2438	0.3337	0.3222	0.3284	0.264
0.3509	0.3933	0.3096	0	0.5214	0.2322	0.353	0.3762	0.4555	0.3486	0.3291	0.3617	0.3328	0.5804	0.4716	0.5637	0.4048	0.2415	0.2257	0.2443	0.381	0.2721	0.3296	0.296	0.528	0.3669	0.3277	0.3195	0.4266	0.3984	0.3382	0.3614	0.3424
0.4121	0.3516	0.4281	0.5214	0	0.533	0.352	0.4079	0.4598	0.3145	0.2895	0.2912	0.2975	0.5427	0.4002	0.4788	0.246	0.15	0.3422	0.3141	0.4381	0.4495	0.2647	0.1857	0.6044	0.4228	0.189	0.2077	0.3341	0.2844	0.3748	0.344	0.1609
0.3644	0.2514	0.3888	0.2322	0.533	0	0.2013	0.4976	0.2465	0.2237	0.3418	0.3595	0.2136	0.459	0.3004	0.3981	0.3424	0.2122	0.1536	0.2227	0.2912	0.3367	0.3496	0.2883	0.4767	0.3833	0.2571	0.3321	0.2641	0.215	0.1551	0.249	0.1459
0.3707	0.4359	0.3022	0.353	0.352	0.2013	0	0.3837	0.3708	0.2515	0.2624	0.3414	0.3923	0.4752	0.4131	0.4189	0.3541	0.223	0.2122	0.3436	0.3488	0.3173	0.3335	0.1478	0.4293	0.3708	0.3461	0.3261	0.2438	0.2403	0.2305	0.2717	0.3174
0.4131	0.488	0.3651	0.3762	0.4079	0.4976	0.3837	0	0.4476	0.3302	0.1875	0.4077	0.3313	0.3702	0.3845	0.3015	0.4087	0.2452	0.4208	0.4634	0.3707	0.4937	0.397	0.3069	0.4318	0.4381	0.2768	0.2031	0.4102	0.377	0.2348	0.4984	0.3962
0.369	0.4546	0.4581	0.4555	0.4598	0.2465	0.3708	0.4476	0	0.3678	0.4184	0.3478	0.3195	0.4657	0.3661	0.3438	0.2522	0.2214	0.3242	0.2595	0.4373	0.2798	0.3749	0.3411	0.4008	0.2631	0.398	0.4753	0.401	0.3454	0.3414	0.4242	0.2974
0.2053	0.3138	0.1837	0.3486	0.3145	0.2237	0.2515	0.3302	0.3678	0	0.377	0.2931	0.3269	0.4668	0.4598	0.4288	0.3457	0.1728	0.2562	0.2399	0.3358	0.2893	0.287	0.3048	0.3927	0.3343	0.3305	0.3919	0.2786	0.2602	0.2365	0.4163	0.1918
0.2501	0.2618	0.4203	0.3291	0.2895	0.3418	0.2624	0.1875	0.4184	0.377	0	0.4216	0.2203	0.4177	0.4773	0.4033	0.384	0.2843	0.5595	0.2428	0.4758	0.3691	0.303	0.2542	0.4374	0.4525	0.3666	0.2592	0.3583	0.1838	0.1831	0.3175	0.2316
0.2966	0.2871	0.3862	0.3617	0.2912	0.3595	0.3414	0.4077	0.3478	0.2931	0.4216	0	0.299	0.458	0.4075	0.3458	0.3839	0.4532	0.3157	0.4087	0.2491	0.3309	0.3637	0.4572	0.3401	0.2765	0.3639	0.3121	0.398	0.481	0.4929	0.4081	0.3627
0.1861	0.3423	0.3002	0.3328	0.2975	0.2136	0.3923	0.3313	0.3195	0.3269	0.2203	0.299	0	0.3671	0.4057	0.3261	0.2028	0.3726	0.2911	0.3341	0.3325	0.4721	0.3421	0.4129	0.3821	0.3482	0.2759	0.4793	0.3569	0.2932	0.3028	0.3352	0.2384
0.4721	0.5627	0.5874	0.5804	0.5427	0.459	0.4752	0.3702	0.4657	0.4668	0.4177	0.458	0.3671	0	0.2183	0.3751	0.3649	0.319	0.4106	0.2689	0.386	0.3599	0.3944	0.4093	0.3783	0.3914	0.5951	0.4944	0.5475	0.4821	0.4934	0.5977	0.4429
0.4087	0.4121	0.4371	0.4716	0.4002	0.3004	0.4131	0.3845	0.3661	0.4598	0.4773	0.4075	0.4057	0.2183	0	0.2454	0.4104	0.3196	0.4343	0.3227	0.4157	0.3631	0.3283	0.3999	0.355	0.2498	0.4812	0.3485	0.5077	0.4136	0.4379	0.4408	0.2494
0.3889	0.5149	0.5077	0.5637	0.4788	0.3981	0.4189	0.3015	0.3438	0.4288	0.4033	0.3458	0.3261	0.3751	0.2454	0	0.3901	0.4108	0.4192	0.3238	0.4319	0.3934	0.3637	0.3924	0.421	0.3853	0.5064	0.4533	0.5632	0.5043	0.5019	0.5438	0.3531
0.2158	0.3487	0.3139	0.4048	0.246	0.3424	0.3541	0.4087	0.2522	0.3457	0.384	0.3839	0.2028	0.3649	0.4104	0.3901	0	0.3108	0.3532	0.2417	0.3224	0.2386	0.2193	0.2968	0.3602	0.2699	0.288	0.3044	0.1915	0.268	0.396	0.2574	0.2126
0.1936	0.2183	0.3117	0.2415	0.15	0.2122	0.223	0.2452	0.2214	0.1728	0.2843	0.4532	0.3726	0.319	0.3196	0.4108	0.3108	0	0.3303	0.2387	0.4032	0.2409	0.3061	0.3781	0.4782	0.2998	0.2354	0.2394	0.2541	0.2439	0.2165	0.2209	0.2943
0.1162	0.2426	0.2296	0.2257	0.3422	0.1536	0.2122	0.4208	0.3242	0.2562	0.5595	0.3157	0.2911	0.4106	0.4343	0.4192	0.3532	0.3303	0	0.3071	0.4853	0.2858	0.4382	0.2236	0.3646	0.2609	0.3989	0.3946	0.3197	0.4757	0.5223	0.4086	0.3908
0.2388	0.2434	0.2867	0.2443	0.3141	0.2227	0.3436	0.4634	0.2595	0.2399	0.2428	0.4087	0.3341	0.2689	0.3227	0.3238	0.2417	0.2387	0.3071	0	0.1746	0.4301	0.3377	0.433	0.2135	0.3178	0.2895	0.3844	0.3667	0.2253	0.2314	0.3218	0.2004
0.263	0.3687	0.2108	0.381	0.4381	0.2912	0.3488	0.3707	0.4373	0.3358	0.4758	0.2491	0.3325	0.386	0.4157	0.4319	0.3224	0.4032	0.4853	0.1746	0	0.3655	0.398	0.2985	0.4085	0.3332	0.3529	0.4308	0.4292	0.5726	0.6162	0.5369	0.4148
0.3331	0.381	0.442	0.2721	0.4495	0.3367	0.3173	0.4937	0.2798	0.2893	0.3691	0.3309	0.4721	0.3599	0.3631	0.3934	0.2386	0.2409	0.2858	0.4301	0.3655	0	0.3448	0.3854	0.327	0.3837	0.3187	0.3865	0.3114	0.2237	0.2685	0.3192	0.1614
0.2918	0.3091	0.3873	0.3296	0.2647	0.3496	0.3335	0.397	0.3749	0.287	0.303	0.3637	0.3421	0.3944	0.3283	0.3637	0.2193	0.3061	0.4382	0.3377	0.398	0.3448	0	0.3461	0.5115	0.2478	0.3536	0.3693	0.249	0.3447	0.4109	0.3186	0.1933
0.315	0.2579	0.2129	0.296	0.1857	0.2883	0.1478	0.3069	0.3411	0.3048	0.2542	0.4572	0.4129	0.4093	0.3999	0.3924	0.2968	0.3781	0.2236	0.433	0.2985	0.3854	0.3461	0	0.4094	0.312	0.2622	0.207	0.1896	0.1558	0.167	0.1646	0.1702
0.3504	0.4706	0.5421	0.528	0.6044	0.4767	0.4293	0.4318	0.4008	0.3927	0.4374	0.3401	0.3821	0.3783	0.355	0.421	0.3602	0.4782	0.3646	0.2135	0.4085	0.327	0.5115	0.4094	0	0.3883	0.5992	0.6148	0.5273	0.5928	0.7129	0.5223	0.4358
0.2997	0.4347	0.3259	0.3669	0.4228	0.3833	0.3708	0.4381	0.2631	0.3343	0.4525	0.2765	0.3482	0.3914	0.2498	0.3853	0.2699	0.2998	0.2609	0.3178	0.3332	0.3837	0.2478	0.312	0.3883	0	0.2877	0.3787	0.3458	0.3124	0.2883	0.3816	0.2269
0.3676	0.5358	0.2246	0.3277	0.189	0.2571	0.3461	0.2768	0.398	0.3305	0.3666	0.3639	0.2759	0.5951	0.4812	0.5064	0.288	0.2354	0.3989	0.2895	0.3529	0.3187	0.3536	0.2622	0.5992	0.2877	0	0.3791	0.5366	0.5573	0.5781	0.5748	0.3581
0.3642	0.2878	0.3618	0.3195	0.2077	0.3321	0.3261	0.2031	0.4753	0.3919	0.2592	0.3121	0.4793	0.4944	0.3485	0.4533	0.3044	0.2394	0.3946	0.3844	0.4308	0.3865	0.3693	0.207	0.6148	0.3787	0.3791	0	0.2807	0.3072	0.2967	0.186	0.2428
0.3158	0.361	0.2438	0.4266	0.3341	0.2641	0.2438	0.4102	0.401	0.2786	0.3583	0.398	0.3569	0.5475	0.5077	0.5632	0.1915	0.2541	0.3197	0.3667	0.4292	0.3114	0.249	0.1896	0.5273	0.3458	0.5366	0.2807	0	0.4417	0.2297	0.3256	0.2129
0.3081	0.2848	0.3337	0.3984	0.2844	0.215	0.2403	0.377	0.3454	0.2602	0.1838	0.481	0.2932	0.4821	0.4136	0.5043	0.268	0.2439	0.4757	0.2253	0.5726	0.2237	0.3447	0.1558	0.5928	0.3124	0.5573	0.3072	0.4417	0	0.5006	0.3458	0.1517
0.2413	0.2491	0.3222	0.3382	0.3748	0.1551	0.2305	0.2348	0.3414	0.2365	0.1831	0.4929	0.3028	0.4934	0.4379	0.5019	0.396	0.2165	0.5223	0.2314	0.6162	0.2685	0.4109	0.167	0.7129	0.2883	0.5781	0.2967	0.2297	0.5006	0	0.2665	0.1852
0.3579	0.3616	0.3284	0.3614	0.344	0.249	0.2717	0.4984	0.4242	0.4163	0.3175	0.4081	0.3352	0.5977	0.4408	0.5438	0.2574	0.2209	0.4086	0.3218	0.5369	0.3192	0.3186	0.1646	0.5223	0.3816	0.5748	0.186	0.3256	0.3458	0.2665	0	0.1708
0.2906	0.1766	0.264	0.3424	0.1609	0.1459	0.3174	0.3962	0.2974	0.1918	0.2316	0.3627	0.2384	0.4429	0.2494	0.3531	0.2126	0.2943	0.3908	0.2004	0.4148	0.1614	0.1933	0.1702	0.4358	0.2269	0.3581	0.2428	0.2129	0.1517	0.1852	0.1708	0
