# Supplementary material for: The architecture of functional brain network modulated by driving under train running noise exposure
Source: PLoS One. 2024 Aug 15;19(8):e0306729. doi: 10.1371/journal.pone.0306729 (PMC11326564; doi:10.1371/journal.pone.0306729)
Supplement: S1 Dataset — (ZIP) [file pone.0306729.s001.zip › S1 Dataset/80dB/theta/metrics.txt]

degree£º[(0, 14), (1, 16), (2, 13), (3, 17), (4, 16), (5, 9), (6, 13), (7, 23), (8, 18), (9, 8), (10, 15), (11, 18), (12, 9), (13, 29), (14, 23), (15, 26), (16, 11), (17, 6), (18, 15), (19, 6), (20, 21), (21, 14), (22, 12), (23, 9), (24, 29), (25, 13), (26, 18), (27, 15), (28, 15), (29, 12), (30, 12), (31, 15), (32, 8)]
clustering coefficient£º{0: 0.7252747252747253, 1: 0.75, 2: 0.6410256410256411, 3: 0.6911764705882353, 4: 0.6833333333333333, 5: 0.75, 6: 0.7307692307692307, 7: 0.4901185770750988, 8: 0.6274509803921569, 9: 0.75, 10: 0.580952380952381, 11: 0.3790849673202614, 12: 0.5277777777777778, 13: 0.45566502463054187, 14: 0.466403162055336, 15: 0.4123076923076923, 16: 0.7090909090909091, 17: 0.5333333333333333, 18: 0.6666666666666666, 19: 0.4666666666666667, 20: 0.5666666666666667, 21: 0.5384615384615384, 22: 0.7272727272727273, 23: 0.5277777777777778, 24: 0.45320197044334976, 25: 0.6538461538461539, 26: 0.6274509803921569, 27: 0.49523809523809526, 28: 0.6285714285714286, 29: 0.7878787878787878, 30: 0.7272727272727273, 31: 0.6761904761904762, 32: 0.7857142857142857}
global efficiency£º0.7357954545454546
