# Supplementary material for: The architecture of functional brain network modulated by driving under train running noise exposure
Source: PLoS One. 2024 Aug 15;19(8):e0306729. doi: 10.1371/journal.pone.0306729 (PMC11326564; doi:10.1371/journal.pone.0306729)
Supplement: S1 Dataset — (ZIP) [file pone.0306729.s001.zip › S1 Dataset/RT.csv]

	50dB				60dB				70dB				80dB
	red	yellow	green	blue	red	yellow	green	blue	red	yellow	green	blue	red	yellow	green	blue
0	592.725	615.45	606.275	579.6	595.75	554.6	592.7	573.9	471.9	507.9	531.35	542.05	491.7	499.45	483.3	558.9
1	654.05	627.15	646.3	655.525	582.3	578.75	588	678.75	578.85	580	594	636.45	623.25	654.8	614.3	659
